# Supplementary material for: Genome-wide comparative and evolutionary analysis of Calmodulin-binding Transcription Activator (CAMTA) family in Gossypium species
Source: Sci Rep. 2018 Apr 3;8:5573. doi: 10.1038/s41598-018-23846-w (PMC5882909; doi:10.1038/s41598-018-23846-w)
Supplement: Supplementary file 2 — Dataset S1 [file 41598_2018_23846_MOESM2_ESM.xls]

## Sheet: Supplementary Dataset 1
Supplementary Dataset 1: Coding sequence (CDS) and Protein sequences of GaCAMTA, GrCAMTA and GhCAMTA genes
Gene name	Category	Sequence
GaCAMTA2.1	CDS	ATGGCGGATCGCGCGTCCTACAGTTTGGCTCCTCGATTAGATATTGAACAGATTTTACTAGAAGCGCAGCATAGATGGTTAAGACCTGCTGAAATTTGTGAAATTCTTCGTAATTATCAGAAGTTCCATATTACGTCAGAGCCTCCTACCAGACCTCCAAGTGGTTCACTGTTTCTTTTTGATCGAAAGGTGTTAAGATACTTTAGGAAGGATGGACATAATTGGAGGAAGAAAAAAGATGGAAAGACTGTGAAGGAAGCTCATGAGAAGCTGAAGGTTGGAAGCGTTGATATGTTGCATTGCTACTATGCCCATGGAGAAGAGAATGAGAACTTTCAGAGGCGCAGCTATTGGATGCTTGAACCGGATTTGATGCACATAGTTTTTGTGCACTACTTG…
	Protein sequence	MADRASYSLAPRLDIEQILLEAQHRWLRPAEICEILRNYQKFHITSEPPTRPPSGSLFLFDRKVLRYFRKDGHNWRKKKDGKTVKEAHEKLKVGSVDMLHCYYAHGEENENFQRRSYWMLEPDLMHIVFVHYLEVKGSRTIGGIRENSDLSNSQTSSLLTSSNSVTHTKEPSAHANSACSITSLTSLYEDADSEDSRQASSRVRTSPQIGNATVMDKLDPGFLNHYSPHPIQGQSSIPGVTEVSHLHGDRPGDTNYGSCISEAQRTLGLTSWEQGLEPYVPVYADAFSNTSLTSTQPDTISISLQQETMMKGKLLAVESAGGEFGNPLPTQPHWQNPLADNALELPKWSMDSSSNFDLPFDSKLFEQSAHDFQNTLEEFAGHGVFNDQPLHKNLQMQSI…
GaCAMTA2.2	CDS	ATGGCGGATCGAGCCTCGTATAGTTTGGCTCCCCGATTAGATATTGACCAGATATTACTGGAAGCCCAGCATAGATGGTTGCGACCTGCTGAGATCTGTGAAATTCTTCGTAATTATCAAAAGTTTCATATTTCATCAGAGCCTCCTACTGGACCTCCGAGTGGTTCACTTTTTCTTTTTGATCGGAAGGTTTTAAGATACTTCAGGAAGGATGGGCATAATTGGAGGAAGAAGAAGGATGGAAAGACTGTGAAGGAAGCTCATGAGAAGCTGAAGGTTGGAAGCATTGATGTGTTGCATTGCTACTACGCCCATGGAGAAGAGAATGAAAACTTTCAAAGGCGCAGCTATTGGATGCTTGAACAGGATTTGACGCATATAGTTTTTGTGCACTATTTG…
	Protein sequence	MADRASYSLAPRLDIDQILLEAQHRWLRPAEICEILRNYQKFHISSEPPTGPPSGSLFLFDRKVLRYFRKDGHNWRKKKDGKTVKEAHEKLKVGSIDVLHCYYAHGEENENFQRRSYWMLEQDLTHIVFVHYLEVKGRTIGGISHVSNSQTSSPSTSSYPDSHTKAPSGNADSTSPTSTLTSLCEDADSEDGHQASSRFCTLPQQGNASVMDKIDSVFSNHCSPHQYPGWSSIPGVNEVSHLHGDRPRDIDYGTCTTEARRTPDLPSWEQDLGQYLPVCAAASSHTSATSIQPDTMSISLQQQNKMKGKLLTVESASPEFGNPLSTESNWQIPSADNALELPKWLMDSSSNFELPYDTRFFEQKTHDFQLPNALEEITSHDVLKDDDSDSVMKTYPEND…
GaCAMTA4	CDS	ATGGCGCAATCAGGGTATGATATTAATAATCTGTTTCGGGAAGCTCAATCTCGGTGGTTGAAGCCAGCTGAAGTACTGTTTATACTACAAAACCATGAGAAGTATCAGCTTGAGCAAGAGCCCCCTCACAAGCCAACAAGTGGCTCATTGTTTCTTTTCAACAAGAGGGTTCTTCGGTTCTTTCGTAAAGATGGCCATAGTTGGCGTAAGAAGAAGGATGGAAGAACTGTCGGGGAAGCCCACGAAAGGCTTAAGGTTGGTAATGTTGAAACCTTGAATTGTTACTATGCTCATGGAGAGCAGAACCCCAGTTTTCAGAGACGTAGCTACTGGATGCTGGACCCGGCATACGAGCATATTGTTCTTGTTCATTATAGAGAGATAAATGAGGCTAAGCCC…
	Protein sequence	MAQSGYDINNLFREAQSRWLKPAEVLFILQNHEKYQLEQEPPHKPTSGSLFLFNKRVLRFFRKDGHSWRKKKDGRTVGEAHERLKVGNVETLNCYYAHGEQNPSFQRRSYWMLDPAYEHIVLVHYREINEAKPCSASTVHSPLSNSASTPSPISYTSQNPGFNSLSSDVHESYQNLPSPGSAEVSSDIVIKNNGIDNTVEYPSPDDLQVVQALKRLEEQLSLNEDSVKEMSQFYCVDGDTNDLEFQEYGREITKQEQQADLLYEPDNIFQDHLYSQPARVENYSNSSMLLPDGGKNGGHSQVYGNDNSNGIHESQYWKSVFDSCKTQSAVNSKGKPLSSLRMRAAEQQEQSHLLNFNGSSIEASPVLLHQEVGNVDIPAYSSAIESFDTKSDNYRMFFN…
GaCAMTA5.1	CDS	ATGGACGGTAGTGGTTCGGGTCAACTCGCCGGCACTGAAATTCATGGATTTCATACATTGGAAGATTTGGATGTTCGAACTATGATGGAAGAGGCAAAGTCAAGATGGTTACGTCCAAATGAAATTCATGCTATACTTTCCAACTACAAATACTTCCCCATCCTTGTGAAGCCAGTGAACTTGCCCCAAAGTGGTACTATAGTATTGTTTGACCGAAAGATGCTCAGAAACTTCAGAAAAGACGGTCATAATTGGAAAAAGAAAAAGGATGGGAAGACTGTTAAAGAAGCTCATGAACACTTAAAAGTTGGTAATGAAGAAAGGATTCATGTATATTATGCACACGGCCTAGATAATCCAACTTTTGTTCGCAGGACTCTGGAAAACATAGTTCTTGTT…
	Protein sequence	MDGSGSGQLAGTEIHGFHTLEDLDVRTMMEEAKSRWLRPNEIHAILSNYKYFPILVKPVNLPQSGTIVLFDRKMLRNFRKDGHNWKKKKDGKTVKEAHEHLKVGNEERIHVYYAHGLDNPTFVRRTLENIVLVHYRETKEGSPATPVNSNSCLTTDQSTPLLVTEDFDSGAANAYYEDLSDSIKANHEMTLHEINTLEWDELLVTNDSNDSAVSSGDMNACFDQWNQKTVNGLSNDGGPISAYNSSPDISLLDNLVDPVAQSNNAYLNTRGGVCYQTPGTEVNSTMQREDSSAIGMGKPLDLLINNGLESQDSFGKWINCTVTESPCSMGDPVLESSSSSGQDSFTSPEEIFSITEVSPAWAYSTEKTKILVTGVFHQAYQHLAKSNLFCVCGDVCYPA…
GaCAMTA5.2	CDS	ATGGACAATAAAGCAATTCAGTGGAAGGCTGATGTTGTGGCTAAGAACATGCTGAAGGGGATAGCCACTTCTTTTCTTGCCCCAAGGAAATGGGTCTGCAAGAAAAGGAAGGGATCCCCTTTTGAAGAAACTGCAGGTGAAGAACAACAACAGGAGGTCATTCCTCCCCATATGGCTACTGTTGCTGCTACCAGTAACCCTTATTCTTCTTCTCCTCCTTTTCCTCCTACCATCGTGCTCCCTTTTGCTTTTTCTGATGCTTTGGGAAAAGGTCCTGTGCAGGATGATGTTAACGTATTGGACTTGCCATATAGCCATCATTACGGAGCTCATGGGAGGGATGTCGTTGATGAGACAAGGATACTTATGTCAAGACAAATCCTGCGTTTGATTTTGTCG…
	Protein sequence	MDNKAIQWKADVVAKNMLKGIATSFLAPRKWVCKKRKGSPFEETAGEEQQQEVIPPHMATVAATSNPYSSSPPFPPTIVLPFAFSDALGKGPVQDDVNVLDLPYSHHYGAHGRDVVDETRILMSRQILRLILSMEYGGCAGLVGAEIHGFHTLQDLDVKNMLEEAKSRWLRPNEIHAILCNHRYFSIQAKPVNMPKSGTIVLFDRKMLRNFRKDGYNWKKKKDGKTIKEAHEHLKVGDKERIHVYYAHGEDNSTFVRRSLEQIVLVHYRETKEVSLATHSNSSSLTDQSTPLLVTEEFDSGIANTYSEEPGESVNVRNHEMKLLEINTLEWDDLLVTNGANDSIASRGDNVSCFDQQNQMAVNGFSNYGGLISAHNLSTETSLLVNSIAPVAQSNNAYL…
GaCAMTA7	CDS	ATGGCTCAAGGCAGAAGATATCTCCCCAGTCAGCAATTAGACCTTCAACAGATATTGCAGGAAGCACAACATCGTTGGCTTCGTCCTGTTGAAGTTTGTGAAATACTTGGCAACTACACCAAGTTTCGTTTATCAGACAAGCCACCTTCTAGGCCTTCAGCTGGATCTTTGTACCTGTTTGACCGGAAAACAATTCGGTACTTTCGTAAAGATGGTCACGATTGGAGGAAAAAGAAGGATGGAAAAACTGTCAGAGAAGCTCATGAAAAGTTGAAGATTGGAAGTGTGGATGTTCTTCACTGTTACTATGCACATGGTCAGTTTAATGAGAATTTTCAGCGACGTTGCTACTGGATGCTTGATGGGCAGTTCGAGCATATTGTTTTTGTTCATTACAGA…
	Protein sequence	MAQGRRYLPSQQLDLQQILQEAQHRWLRPVEVCEILGNYTKFRLSDKPPSRPSAGSLYLFDRKTIRYFRKDGHDWRKKKDGKTVREAHEKLKIGSVDVLHCYYAHGQFNENFQRRCYWMLDGQFEHIVFVHYREVKEGYRSGISCLLVDPGSQSESLQTGLAPSLTHENSPAATIQVSPTSTSKIGWNGKTSSSKFEDVDSGDDPSAVAPDQPIYGSKSCTASVEPEVAGFPESGRNPPGSWLGESNFNHNTVSGSSFWPGSHHLATNNISMLDHKLYVEQPTTSDFITKEAQVRLHDVSDAVTCGDKLINDGDVQAVGEYPEKLTQVVSTSMQNEKEPKGIGKNYDEPGELKKLDSFGRWMDKEIGGDCDDSLMASDSANYWSTLNTETDDKEVSSLS…
GrCAMTA2.1	CDS	ATGGCGGATCGCGCGTCCTACAGTTTGGCTCCTCGATTAGATATTGAACAGATTTTACTAGAAGCGCAACATAGATGGTTAAGACCTGCTGAAATTTGTGAAATTCTTTGTAATTATCAGAAGTTCCATATTACGTCAGAGCCTCCTACTAGACCTCCAAGTGGTTCACTCTTTCTTTTTGATCGAAAGGTGTTAAGATACTTTAGGAAGGATGGACATAATTGGAGGAAGAAAAAAGATGGAAAGACTGTGAAGGAAGCTCATGAGAAGCTGAAGGTTGGAAGCGTTGATAAGTTGCATTGCTACTATGCCCATGGAGAAGAGAATGAGAACTTTCAGAGGCGCAGCTATTGGATGCTTGAACCGGATTTGATGCACATAGTTTTTGTGCACTACTTG…
	Protein sequence	MADRASYSLAPRLDIEQILLEAQHRWLRPAEICEILCNYQKFHITSEPPTRPPSGSLFLFDRKVLRYFRKDGHNWRKKKDGKTVKEAHEKLKVGSVDKLHCYYAHGEENENFQRRSYWMLEPDLMHIVFVHYLEVKGSRTIGGIRENSDLSNSQTSSLLTSSNSVTHTKEPSAHANSACSITSLTSLYEDADSEDSCQASSRVRTSPQIGNATVMDKLDPGFLNHYSPHPIQGQSSIPGVTEVSHLHGDRTGDTNYGSCISEAQRTLGLTSWEQGLEPYVPVYADAFSNASLTSTQPDTISISLQQETMMKGKLLAVESAGGEFGNPLPTQPHWQTPLADNALELPKWSMDPSSNFDLPFDSKLFEQNAHEFQNTLEEFSGHGVFNDQPLHKNLQMQIM…
GrCAMTA2.2	CDS	ATGGCGGATCAAGCCTCGTATAGTTTGGCTCCCAGATTAGATATTGACCATATATTACTGGAAGCCCAGCATAGATGGTTGCGACCTGCTGAGATCTGTGAAATTCTTCGTAATTATCAAAAGTTTCATATTTCATCAGAGCCTCCTACCGGACCCCCAAGTGGTTCACTTTTTCTTTTTGATCGGAAGGTTTTAAGATACTTTAGGAAGGATGGGCATAATTGGAGGAAGAAGAAGGATGGAAAGACTGTGAAGGAAGCTCATGAGAAGCTGAAGGTTGGAAGCATTGATGTGTTGCACTGCTACTACGCCCATGGAGAAGAGAATGAAAACTTTCAAAGGCGCAGCTATTGGATGCTTGAACAGGATTTGACGCATATAGTTTTTGTGCACTACTTG…
	Protein sequence	MADQASYSLAPRLDIDHILLEAQHRWLRPAEICEILRNYQKFHISSEPPTGPPSGSLFLFDRKVLRYFRKDGHNWRKKKDGKTVKEAHEKLKVGSIDVLHCYYAHGEENENFQRRSYWMLEQDLTHIVFVHYLEVKGRTIGGISHVSNSQTSSPSTSSYPDSHTKAPSGNADSASPTSTLTSLCEDADSEDSHQASSRFCTLPQQGNASVMDKIDSGFLNHFSPHQYPDHKGWSSIPGVNEVSHLHGDRPRDIDYGTCMTEARKTPDLPSWEQDLGQYLPVCAAASSHTSATSTQPDTMSISLQQQNMMKGKLLTVKSASAEFGNPLSTESNWQIPSADNALELPKWLMDSSSNFELPYDTRFFEQKTHDFQLPNALEEITSHDVLKDDDSDSVTKTYP…
GrCAMTA3.1	CDS	ATGGCAGAGTCTAGGCGCTATGTCCTTACTAATCAACTCGATATTGATCAAATACTCCTGGAAGCGCAGCACAGGTGGTTAAGACCAGCTGAAATATGTGAAATTCTTAGAAATTATAAGAAATTCCACATTTCTTCCGAACCAGCACATATGCCACCAAGTGGTTCACTTTTTCTTTTTGATCGAAAGGTACTGAGATACTTTAGAAAGGATGGACATAACTGGAGGAAGAAAAAGGATGGGAAGACAGTGAAGGAAGCTCATGAGAGACTCAAGGCAGGAAGCATTGATGTTCTGCATTGCTACTATGCTCATGGAGAAGAAAATGAAAATTTTCAAAGACGCAGTTATTGGATGCTTGAAGAGGATCTCTCGCACATTGTTCTTGTCCACTATCGA…
	Protein sequence	MAESRRYVLTNQLDIDQILLEAQHRWLRPAEICEILRNYKKFHISSEPAHMPPSGSLFLFDRKVLRYFRKDGHNWRKKKDGKTVKEAHERLKAGSIDVLHCYYAHGEENENFQRRSYWMLEEDLSHIVLVHYRDVKGNRTNFNRLKETEGGIPYSQEAVGIVPNSEVESSLSSNFLPNNSQIPSQTMDTASMNSVHVQASEYEDAESVSNHQASSQFHSFLDSHQPVAGRADTRFYDPYVHVSHSNNCYGKPSITAFQLTQTDKDREYNVAGITYEPQKNLDFTSWEDVLENCDRGVESAQYQPPFTLKQNDTVGLLFDNSFLKKQAFEDQSHAQEEWQGYEGDSSHIVKWSLDQKLHPDLRYDLTSKFDEEVNHNLHPEKQHDHYLLNNQLTDPSKGD…
GrCAMTA5.1	CDS	ATGGACGTTGGCGGTTCGAGCCCGCTCGTCGGCTCTGAGATTCACGGTTTCCGTACCTTGGCAGATTTGGATGTTCAAACTATGATGGAAGAAGCCAAGTCTAGATGGCTACGTCCAAATGAAATTCATGCAATACTTTGCAACCACAAGTATTTCCCCATCTACATGAAGCCGGTGAACCTGCCCAAAAGTGGTACTATTGTATTTTTTGACCGAAAGATGCTCCGAAACTTCCGAAAAGATGGTCATAACTGGAAAAAGAAAAAGGATGGGAAGACTGTTAAAGAAGCTCATGAACACTTAAAAGTTGGTAATGAAGAAAGGATTCATGTATATTATGCACATGGCCAAGATAACCCTACCTTTGTTCGGAGGTGTTATTGGCTACTTGACAAGTCT…
	Protein sequence	MDVGGSSPLVGSEIHGFRTLADLDVQTMMEEAKSRWLRPNEIHAILCNHKYFPIYMKPVNLPKSGTIVFFDRKMLRNFRKDGHNWKKKKDGKTVKEAHEHLKVGNEERIHVYYAHGQDNPTFVRRCYWLLDKSLEHIVLVHYRETQESQGSPATPGNSNSSSITDQSTPLNVMEEFDSGAGNAYYEEPGNSVDVRNHEMRLHEINTLEWDELLVTNDSNDSTISRRDNNSCFQQLNQTTGNGFLNYGGPISADNLSTEISMLVNLVEPVAQSNNTYFNTPTTVCNTISSSQINPNVQQKDSIATGAGDPLDLLINDGLNSQGSFGKWVNYTITESPVSGDSMQESSVSSVQDSFTSPEYIFTITEVSHEWAYSTEKTKILVTGFFHQAYQHLVKSNLVC…
GrCAMTA5.2	CDS	ATGGACGGTAGTGGTTCGGGTCGACTCGCCGGCACTGAAATTCATGGATTTTATACATTGGAAGATTTGGATGTTCAAACTATGATGGAAGAGGCAAAGTCAAGATGGTTACGTCCAAATGAAATTCATGCTATACTTTCCAACTACAAATACTTCCCCATCCACGTGAAGCCAGTGAACTTGCCCCAAAGTGGTACTATAGTATTGTTTGACCGAAAGATGCTCAGAAACTTCAGAAAAGACGGTCATAATTGGAAAAAGAAAAAGGATGGGAAGACTGTTAAAGAAGCTCATGAACACTTAAAAGTTGGTAATGAAGAAAGGATTCATGTATATTATGCACACGGCCTAGATAATCCAACTTTTGTTCGCAGGTGTTACTGGCTGCTTGATAAGACT…
	Protein sequence	MDGSGSGRLAGTEIHGFYTLEDLDVQTMMEEAKSRWLRPNEIHAILSNYKYFPIHVKPVNLPQSGTIVLFDRKMLRNFRKDGHNWKKKKDGKTVKEAHEHLKVGNEERIHVYYAHGLDNPTFVRRCYWLLDKTLENIVLVHYRETKEGSPATPVNSNSCLTTDQSTPLLVMEDFDSGAANAYYKDLSDSINANHEMTLHEINTLEWDELLVTNDGNDSAVSSGDMSTCFDQWNQKMVNGLSNDGGPISAYNSSPDISLLDNLVDPVAQSNNAYLNTPGGVCYQTPGTEVNSTVQREDSSAIGMGKSLDLLINNGLESQDSFGKWINCTVTGSPCSMGDPVPESSSSSGQDSLTSPGEIFSITEVSPAWAYSTEKTKILVTGVFHQAYQHLAKSNLFCVC…
GrCAMTA5.3	CDS	ATGGAGGATGGTGGTTGTGCGAGGCTCGTCGGAGCTGAGATTCATGGATTTCATACATTGCAAGATTTGGATGTTAAAAACATGTTGGAAGAAGCCAAGTCAAGATGGTTACGCCCAAATGAGATTCATGCTATACTGTGCAACCATAGATATTTCTCCATTCAAGCGAAGCCAGTGAACATGCCGAAAAGTGGTACTATTGTATTGTTTGATCGAAAGATGCTGAGGAACTTTCGAAAAGATGGTTATAATTGGAAAAAGAAAAAGGATGGGAAGACTATTAAAGAAGCTCATGAACACTTAAAAGTTGGTGATAAAGAAAGGATTCATGTATATTATGCACATGGTGAAGATAACTCAACCTTTGTTCGCAGGTGTTATTGGCTGCTAGATAAGTCT…
	Protein sequence	MEDGGCARLVGAEIHGFHTLQDLDVKNMLEEAKSRWLRPNEIHAILCNHRYFSIQAKPVNMPKSGTIVLFDRKMLRNFRKDGYNWKKKKDGKTIKEAHEHLKVGDKERIHVYYAHGEDNSTFVRRCYWLLDKSLEQIVLVHYRETKEVSLATHSNSSSLTDQSTPLLVTEEFDSGIANTYSEEPGESVNVRNHEMKLLEINTLEWDELLVANGANDSIASRGDNVSCFDQQNQMAVNDFSNYGGLISAHNLSTETSLLVNSIAPVAQSNNAYLGTTGGVCNQISGGQVNTTSQLKDSCALGIGDSLDFLVNHGLQSQDSFGKWINDFITEPLGSVGDSVLELSSANDSFTSPEQIFSITEVSPGWAYSTEKTKILVTGVFHQAYQHLAKSTLFCVCGDL…
GrCAMTA7	CDS	ATGGCTCAAGGCAGAAGATATCTCCCCAATCAGCAATTAGACCTTCAACAGATATTGCAGGAAGCACAACATCGTTGGCTTCGTCCTGTTGAAGTTTGTGAAATACTTGGCAACTACACCAAGTTTCGTTTATCAGACAAGCCACCTTCTAGGCCTTCAGCTGGATCTTTGTACCTGTTTGACCGGAAAACAATTCGGTACTTTCGTAAAGATGGTCATGATTGGAGGAAAAAGAAGGATGGAAAAACTGTCAGAGAAGCTCATGAAAAGTTGAAGATTGGAAGTGTGGATGTTCTTCACTGTTACTATGCACATGGTCAGTTTAATGAGAATTTTCAGCGACGTTGCTACTGGATGCTTGATGGGCAGTTCGAGCATATTGTTTTTGTTCATTACAGA…
	Protein sequence	MAQGRRYLPNQQLDLQQILQEAQHRWLRPVEVCEILGNYTKFRLSDKPPSRPSAGSLYLFDRKTIRYFRKDGHDWRKKKDGKTVREAHEKLKIGSVDVLHCYYAHGQFNENFQRRCYWMLDGQFEHIVFVHYREVKEGYRSGISCLLADPGSLSESLQTGSTPSPAHENSPAATIQVSPASTSKIGWNRKTLSSEFEDVDSGDDPSSDAPDQPIYGSKSCTASVEPEVAGFPESGRNPPGSWLGESNFNHNTVYGSSFWPGSHHLATNNISMLDHKLYVEQPTTSDFIIKEAQVRLHDVSDAVTCGDKLINDGDVQAVGEYPEKLIQELQGHDFNFIGLQSQNYSGPQKVVSTSMQNEKEPKGIDKNNDEPGELKKLDSFGRWMDKEIGGDCDDSLMAS…
GhCAMTA2A.1	CDS	ATGGCGGATCGCGCGTCCTACAGTTTGGCTCCTCGATTAGATATTGAACAGATTTTACTAGAAGCGCAGCATAGATGGTTAAGACCTGCTGAAATTTGTGAAATTCTTCGTAATTATCAGAAGTTCCATATTACGTCAGAGCCTCCTACCAGACCTCCAAGTGGTTCACTGTTTCTTTTTGATCGAAAGGTGTTAAGATACTTTAGGAAGGATGGACATAATTGGAGGAAGAAAAAAGATGGAAAGACTGTGAAGGAAGCTCATGAGAAGCTGAAGGTTGGAAGCGTTGATATGTTGCATTGCTACTATGCCCATGGAGAAGAGAATGAGAACTTTCAGAGGCGCAGCTATTGGATGCTTGAACCGGATTTGATGCACATAGTTTTTGTGCACTACTTG…
	Protein sequence	MADRASYSLAPRLDIEQILLEAQHRWLRPAEICEILRNYQKFHITSEPPTRPPSGSLFLFDRKVLRYFRKDGHNWRKKKDGKTVKEAHEKLKVGSVDMLHCYYAHGEENENFQRRSYWMLEPDLMHIVFVHYLEVKGSRTIGGIRENSDLSNSQTSSLLTSSNSVTHTKEPSAHANSACSITSLTSLYEDADSEDSRQASSRVRTSPQIGNATVMDKLDPGFLNHYSPHPIQGQSSIPGVTEVSHLHGDRPGDTNYGSCISEAQRTLGLTSWEQGLEPYVPVYADAFSNTSLTSTQPDTISISLQQETMMKGKLLAVESAGGEFGNPLPTQPHWQNPLADNALELPKWSMDSSSNFDLPFDSKLFEQSAHDFQNTLEEFAGHGVFNDQPLHKNLQMQSI…
GhCAMTA2A.2	CDS	ATGGCGGATCGAGCCTCGTATAGTTTGGCTCCCCGATTAGATATTGACCAGATATTACTGGAAGCCCAGCATAGATGGTTGCGACCTGCTGAGATCTGTGAAATTCTTCGTAATTATCAAAAGTTTCATATTTCATCAGAGCCTCCTACTGGACCTCCGAGTGGTTCACTTTTTCTTTTTGATCGGAAGGTTTTAAGATACTTCAGGAAGGATGGGCATAATTGGAGGAAGAAGAAGGATGGAAAGACTGTGAAGGAAGCTCATGAGAAGCTGAAGGTTGGAAGCATTGATGTGTTGCATTGCTACTACGCCCATGGAGAAGAGAATGAAAACTTTCAAAGGCGCAGCTATTGGATGCTTGAACAGGATTTGACGCATATAGTTTTTGTGCACTATTTG…
	Protein sequence	MADRASYSLAPRLDIDQILLEAQHRWLRPAEICEILRNYQKFHISSEPPTGPPSGSLFLFDRKVLRYFRKDGHNWRKKKDGKTVKEAHEKLKVGSIDVLHCYYAHGEENENFQRRSYWMLEQDLTHIVFVHYLEVKGRTIGGISHVSNSQTSSPSTSSYPDSHTKAPSGNADSASPTSTLTSLCEDADSEDSHQASSRFCTLPQQGNASVMDKIDSVFSNHCSPHQYPGWSSIPGVNEVSHLHGDRPRDIDYGTCTTEARRTPDLPSWEQDLGQYLPVYAAASSHTSATSIQPDTMSISLQQQNKMKGKLLTVESASPEFGNPLSTESNWQIPSADNALELPKWLMDSSSNFELPYDTRFFEQKTHDFQLPNALEEITSHDVLKDDDSDSVMKTYPEND…
GhCAMTA2D.1	CDS	ATGGCGGATCAAGCCTCGTATAGTTTGGCTCCCCGATTAGATATTGACCATATATTACTGGAAGCCCAGCATAGATGGTTGCGACCTGCTGAGATCTGTGAAATTCTTCGTAATTATCAAAAGTTTCATATTTCATCAGAGCCTCCTACCGGACCCCCAAGTGGTTCACTTTTTCTTTTTGATCGGAAGGTTTTAAGATACTTTAGGAAGGATGGGCATAATTGGAGGAAGAAGAAGGATGGAAAGACTGTGAAGGAAGCTCATGAGAAGCTGAAGGTTGGAAGCATTGATGTGTTGCATTGCTACTACGCCCATGGAGAAGAGAATGAAAACTTTCAAAGGCGCAGCTATTGGATGCTTGAACAGGATTTGACGCATATAGTTTTTGTGCACTACTTG…
	Protein sequence	MADQASYSLAPRLDIDHILLEAQHRWLRPAEICEILRNYQKFHISSEPPTGPPSGSLFLFDRKVLRYFRKDGHNWRKKKDGKTVKEAHEKLKVGSIDVLHCYYAHGEENENFQRRSYWMLEQDLTHIVFVHYLEVKGRTIGGISHVSNSQTSSPSTSSYPDSHTKAPSGNADSASPTSTLTSLCEDADSEDSHQASSRFCTLPQQGNASVMDKIDSGFLNHFSPHQYPGWSSIPGVNEVSHLHGDRPRDIDYGTCMTEARKTPDLPSWEQDLGQYLPVCAAASSHTSATSTQPDTMSISLQQQNMMKGKLLTVKSASAEFGNSLSTESNWQIPSADNALELPKWLMDSSSNFELPYDTRFFEQKTHDFQLPNALEEITSHDVLKDDDSDSVMKTYPEND…
GhCAMTA3A.1	CDS	ATGGCAGAGTCTAGGCGCTATGTCCTTACTAATCAACTCGATATTGATCAAATACTCCTGGAAGCGCAGCACAGGTGGTTAAGACCAGCTGAAATATGTGAAATTCTTAGAAATTATAAGAAATTCCACATTTCATCCGAACCAGCACATATGCCACCAAGTGGTTCACTTTTTCTTTTTGATCGAAAGGTACTGAGATACTTTAGAAAGGATGGACATAACTGGAGGAAGAAAAAGGATGGGAAGACAGTGAAGGAAGCTCATGAGAGACTCAAGGCAGGAAGCATTGATGTTCTGCATTGCTACTATGCTCATGGAGAACAAAATGAAAATTTTCAAAGACGCAGTTATTGGATGCTTGAAGAGGATCTCTCACACATTGTTCTTGTCCACTATCGA…
	Protein sequence	MAESRRYVLTNQLDIDQILLEAQHRWLRPAEICEILRNYKKFHISSEPAHMPPSGSLFLFDRKVLRYFRKDGHNWRKKKDGKTVKEAHERLKAGSIDVLHCYYAHGEQNENFQRRSYWMLEEDLSHIVLVHYRDVKGNRTNFNRLKETEGAIPYSQEAVGIVPNSEVESSMSSNFLPNNSQIPSQTMDTASMNSVHVQASEYEDAESVSNHQASSQFHSFLDSHQPVAGRADTRFYDPYVHVSHSNNCYGKPSITAFQLTQTDKDREYNVAGITYEPQKNLDFTSWEDVLGNCDRGVESAQYQPPFTLKQNDTVGLLFDNSFLKKQAFEDQSHAQEEWQGYEGDSSHIVKWSLDQKLHPDLRYDLTSKFDEEVNHNLHPEKQHDHYLLNNQLTDPSKGD…
GhCAMTA3D.1	CDS	ATGGCAGAGTCTAGGCGCGATGTCCTTACTAATCAACTTGATATTGATCAAATACTCCTGGAAGCGCAGCATAGGTGGCTAAGACCAGCTGAAATATGTGAAATTCTTAGAAATTATAAGAAATTCCACATTTCTTCCGAACCAGCACATATGCCACCAAGTGGTTCACTTTTTCTTTTTGATCGAAAGGTACTGAGATACTTTAGAAAGGATGGACATAACTGGAGGAAGAAAAAGGATGGGAAGACAGTGAAGGAAGCTCATGAGAGACTCAAGGCAGGAAGCATTGATGTTCTGCATTGCTACTATGCTCATGGAGAAGAAAATGAAAATTTTCAAAGACGCAGTTATTGGATGCTTGAAGAGGATCTCTCGCACATTGTTCTTGTCCACTATCGA…
	Protein sequence	MAESRRDVLTNQLDIDQILLEAQHRWLRPAEICEILRNYKKFHISSEPAHMPPSGSLFLFDRKVLRYFRKDGHNWRKKKDGKTVKEAHERLKAGSIDVLHCYYAHGEENENFQRRSYWMLEEDLSHIVLVHYRDVKGNRTNFNRLKETEGTIPYYQEAVGIVPNSEVESSMSSNFHPNYSQIPSQTMDTASMNSVHVQASEYEDAESVYNHQASSRFHSFLDSHQPVAGRTDTRFYDPYVHVSHSNNYHGKPSLTAFQLTQTNKDREYNDAGITYEPQKNLDFTSWEDVLEDCDRGVESAQYQPPFTLKQNDTVGLLFDNSFLKKQAFEDQSHAQEKWQGYEGDSSHLVKWSLDQKLHPDLRYDLTSRFDEEVNHNLHPEKQHDHYLLNNQLTDPSKGD…
GhCAMTA4D	CDS	ATGATCTCAGGGTATGATATTAATAATCTGTTTCGGGAAGCTCAATCTCGGTGGTTGAAGCCAGCTGAAGTACTGTTTATACTACAAAACCATGAGAAGTATCAGCTTCAGCAAGAGCCTCCTCGCAAGCCAACAAGTGGCTCATTGTTTCTTTTCAACAAGAGGGTTCTTCGGTTCTTTCGTAAAGACGGCCTTAGTTGGCGTAAGAAGAAGGATGGAAGAACTGTCGGGGAAGCCCACGAAAGGCTTAAGGTTGGTAATGTTGAAACCTTGAATTGTTACTATGCTCATGGAGAGCAAAACCCCAGTTTTCAGAGACGTAGCTACTGGATGCTGGACCCGGCGTACGAGCATATTGTTCTTGTTCATTATAGAGAGATAAATGAGGCTAAGCCCAGT…
	Protein sequence	MISGYDINNLFREAQSRWLKPAEVLFILQNHEKYQLQQEPPRKPTSGSLFLFNKRVLRFFRKDGLSWRKKKDGRTVGEAHERLKVGNVETLNCYYAHGEQNPSFQRRSYWMLDPAYEHIVLVHYREINEAKPSSASTVHSSLSNSARTPSPISYTSQNPGFNSLSSDVHESYQNLPSPGSAEVSSDIVIKNNGIDNTVEYPSPDDLQVVQALKRLEEQLSLNEDSVKEMSQFYGMDGDTNDSEFQEYGREITKQEQQADLLYEPDNIFQDHLYSQPARVENYSNSSMLLPDGGKNGGHSQVYGNDNSDGIHESQYWKSVFDSCNTQSAVNSKGKPLSSLRMRATEQQEQSHLLNFNGSSIEASPILLHQEVGNVDIPAYSSAIESFDTKSDNYRMFFNQ…
GhCAMTA5D.1	CDS	ATGGCTACTGTTGCTGCTACCAGTAACCCTTATTATTCTTCTCATCCTCTTCCTCCTACCATCGTACTCCCTTCCACTTTTTCTGATGCTTTGGGTGGCCCAGTCGAGACGAAGAGCCGAAGGTTATGGAGAATGACAATGAAGAGGGTTTGGAGGTTGAGGGTTGGAAGAATGTTGAGAGAGCGTAAGCTTAATGTCTTTAAAGAGCCCCTCCTCTTCATCATTCTTGAAGGTATTTATAGGCAAAGGCGTTTGATTTTGTCGATGGAGGATGGTGGTTGTGCGAGGCTCGTCGGAGCTGAGATTCATGGATTTCATACATTGCAAGATTTGGATGTTAAAAACATGATGGAAGAAGCCAAGTCAAGATGGTTACGCCCAAATGAGATTCATGCTATA…
	Protein sequence	MATVAATSNPYYSSHPLPPTIVLPSTFSDALGGPVETKSRRLWRMTMKRVWRLRVGRMLRERKLNVFKEPLLFIILEGIYRQRRLILSMEDGGCARLVGAEIHGFHTLQDLDVKNMMEEAKSRWLRPNEIHAILCNHRYFSIQAKPVNMPKSGTIVLFDRKMLRNFRKDGYNWKKKKDGKTIKEAHEHLKVGDKERIHVYYAHGEDNSTFVRRCYWLLDKSLEQIVLVHYRETKEVSLATHSNSSSLTDQSTPLLVTEEFDSGIANTYSEGERSLEPGESVNVRNHEMKLLEINTLEWDELLVANGANDSIASRGDNVSCFDQQNQMAVNDFSNYGGLISAHNLSTETSLLVNSIAPVAQSNNAYLGTTGGVCNQISGGQVNTTSQLKDSCALGIGDSL…
GhCAMTA7A	CDS	ATGGCTCAAGGCAGAAGATATCTCCCCAGTCAGCAATTAGACCTTCAACAGATATTGCAGGAAGCACAACATCGTTGGCTTCGTCCTGTTGAAGTTTGTGAAATACTTGGCAACTACACCAAGTTTCGTTTATCAGACAAGCCACCTTCTAGGCCTTCAGCTGGATCTTTGTACCTGTTTGACCGGAAAACAATTCGGTACTTTCGTAAAGATGGTCACGATTGGAGGAAAAAGAAGGATGGAAAAACTGTCAGAGAAGCTCATGAAAAGTTGAAGATTGGAAGTGTGGATGTTCTTCACTGTTACTATGCACATGGTCAGTTTAATGAGAATTTTCAGCGACGTTGCTACTGGATGCTTGATGGGCAGTTCGAGCATATTGTTTTTGTTCATTACAGA…
	Protein sequence	MAQGRRYLPSQQLDLQQILQEAQHRWLRPVEVCEILGNYTKFRLSDKPPSRPSAGSLYLFDRKTIRYFRKDGHDWRKKKDGKTVREAHEKLKIGSVDVLHCYYAHGQFNENFQRRCYWMLDGQFEHIVFVHYREVKEGYRSGISCLLVDPGSQSESLQTGLAPSLTHENSPAATIQVSPTSTSKIGWNGKTLSSKFEDVDSGDDPSAVAPDQPIYGSKSCTASVEPEVAGFPESGRNPPGSWLGESNFNHNTVSGSSFWPGSHHLATNNISMLDHKLYVEQPTTSDFITKEAQVRLHDGSDAVTCGDKLINDGDVQAVGEYPEKLTQELQSQNYSGPEKVVSTSMQNEKEPKGIGKNYDEPGELKKLDSFGRWMDKEIGGDCDDSLMASDSANYWSTLN…
GhCAMTA7D	CDS	ATGGCTCAAGGCAGAAGATATCTCCCCAATCAGCAATTAGACCTTCAACAGATATTGCAGGAAGCACAACATCGTTGGCTTCGTCCTGTTGAAGTTTGTGAAATACTTGGCAACTACACCAAGTTTCGTTTATCAGACAAGCCACCTTCTAGGCCTTCAGCTGGATCTTTGTACCTGTTTGACCGGAAAACAATTCGGTACTTTCGTAAAGACGGTCATGATTGGAGGAAAAAGAAGGATGGAAAAACTGTCAGAGAAGCTCATGAAAAGTTGAAGATTGGAAGTGTGGATGTTCTTCACTGTTACTATGCACATGGTCAGTTTAATGAGAATTTTCAGCGACGTTGCTACTGGATGCTTGATGGGCAGTTTGAGCATATTGTTTTTGTTCATTACAGA…
	Protein sequence	MAQGRRYLPNQQLDLQQILQEAQHRWLRPVEVCEILGNYTKFRLSDKPPSRPSAGSLYLFDRKTIRYFRKDGHDWRKKKDGKTVREAHEKLKIGSVDVLHCYYAHGQFNENFQRRCYWMLDGQFEHIVFVHYREVKEGYRSGISCLLADPGSLSESLQTGSTPSPAHENSPAATIQVSPASTSKIGWNRKTLSSEFEDVDSGNDPSADAPDQPIYGSKSCTASVEPEVAGFPESGRNPPGSWLGESNFNHNTVYGSSFWPGSHHLATNNISMLDHKLYVEQPTTSDFIIKEAQVRLHDVSDAVTCGDKLINDGDVQAVGEYPEKLIQELQGHDFNFIGLQSQNYSGPQKVVSTSMQNEKEPKGIDKNNDEPGELKKLDSFGRWMDKEIGADCDDSLMAS…
