# Supplementary material for: Genome-wide comparative and evolutionary analysis of Calmodulin-binding Transcription Activator (CAMTA) family in Gossypium species
Source: Sci Rep. 2018 Apr 3;8:5573. doi: 10.1038/s41598-018-23846-w (PMC5882909; doi:10.1038/s41598-018-23846-w)
Supplement: Supplementary file 3 — Dataset S2 [file 41598_2018_23846_MOESM3_ESM.xls]

## Sheet: Sheet1
Supplementary Dataset S2 : Reciprocal Blast of Cotton and Arabidopsis CAMTA proteins
Query id	Subject id	% identity	alignment length	mismatches	gap openings	q. start	q. end	s. start	s. end	e-value	bit score		Query id	Subject id	% identity	alignment length	mismatches	gap openings	q. start	q. end	s. start	s. end	e-value	bit score
GaCAMTA2.1	AtCAMTA2	56.07	1095	414	18	1	1073	1	1050	0	1139		AtCAMTA2	GaCAMTA2.1	56.16	1095	413	19	1	1050	1	1073	0	1103
GaCAMTA2.2	AtCAMTA2	55.56	1098	399	23	1	1057	1	1050	0	1056		AtCAMTA2	GaCAMTA2.2	55.36	1064	382	21	1	1012	1	1023	0	1045
GrCAMTA2.2	AtCAMTA2	56	1084	411	20	1	1052	1	1050	0	1077		AtCAMTA2	GrCAMTA2.2	55.81	1050	394	17	1	1012	1	1018	0	1068
GrCAMTA2.1	AtCAMTA2	56.29	1089	415	17	1	1067	1	1050	0	1125		AtCAMTA2	GrCAMTA2.1	56.29	1089	415	18	1	1050	1	1067	0	1109
GhCAMTA2A.1	AtCAMTA2	56.16	1095	413	18	1	1073	1	1050	0	1142		AtCAMTA2	GhCAMTA2A.1	56.26	1095	412	19	1	1050	1	1073	0	1107
GhCAMTA2D.1	AtCAMTA2	55.31	1092	411	21	1	1057	1	1050	0	1058		AtCAMTA2	GhCAMTA2D.1	55.2	1058	393	19	1	1012	1	1023	0	1053
GhCAMTA2A.2	AtCAMTA2	55.65	1098	398	23	1	1057	1	1050	0	1073		AtCAMTA2	GhCAMTA2A.2	55.55	1064	380	21	1	1012	1	1023	0	1060
GaCAMTA2.1	AtCAMTA1	54.92	772	268	14	287	1033	311	1027	0	786		AtCAMTA1	GaCAMTA2.1	54.15	807	289	15	311	1061	287	1068	0	788
GaCAMTA2.1	AtCAMTA1	58.59	227	45	5	1	193	60	271	3e-67	243		AtCAMTA1	GaCAMTA2.1	65.75	181	29	3	60	240	1	148	8e-67	243
GaCAMTA2.2	AtCAMTA1	54.03	770	281	15	291	1034	319	1041	0	744		AtCAMTA1	GaCAMTA2.2	53.3	773	287	15	298	1023	272	1017	0	737
GaCAMTA2.2	AtCAMTA1	66.1	177	26	4	1	143	60	236	7e-58	212		AtCAMTA1	GaCAMTA2.2	66.1	177	26	4	60	236	1	143	3e-63	231
GrCAMTA2.2	AtCAMTA1	54.66	761	280	14	295	1029	320	1041	0	757		AtCAMTA1	GrCAMTA2.2	52.45	795	303	15	268	1023	254	1012	0	749
GrCAMTA2.2	AtCAMTA1	59.38	224	44	6	1	189	60	271	2e-62	227		AtCAMTA1	GrCAMTA2.2	64.97	177	28	4	60	236	1	143	4e-62	228
GrCAMTA2.1	AtCAMTA1	55.28	758	263	14	296	1027	320	1027	0	769		AtCAMTA1	GrCAMTA2.1	54.48	793	284	15	320	1061	296	1062	0	786
GrCAMTA2.1	AtCAMTA1	58.59	227	45	5	1	193	60	271	2e-66	241		AtCAMTA1	GrCAMTA2.1	65.75	181	29	3	60	240	1	148	5e-66	241
GhCAMTA2A.1	AtCAMTA1	54.79	772	269	13	287	1033	311	1027	0	790		AtCAMTA1	GhCAMTA2A.1	54.03	807	290	14	311	1061	287	1068	0	791
GhCAMTA2A.1	AtCAMTA1	58.59	227	45	5	1	193	60	271	3e-67	243		AtCAMTA1	GhCAMTA2A.1	65.75	181	29	3	60	240	1	148	7e-67	243
GhCAMTA2D.1	AtCAMTA1	60.43	647	219	10	414	1034	406	1041	0	741		AtCAMTA1	GhCAMTA2D.1	61.05	629	209	9	406	1023	414	1017	0	735
GhCAMTA2D.1	AtCAMTA1	59.38	224	44	6	1	189	60	271	3e-62	226		AtCAMTA1	GhCAMTA2D.1	64.97	177	28	4	60	236	1	143	5e-62	228
GhCAMTA2A.2	AtCAMTA1	54.16	770	280	15	291	1034	319	1041	0	747		AtCAMTA1	GhCAMTA2A.2	54.16	757	275	14	314	1023	286	1017	0	741
GhCAMTA2A.2	AtCAMTA1	60.27	224	42	6	1	189	60	271	2e-63	230		AtCAMTA1	GhCAMTA2A.2	66.1	177	26	4	60	236	1	143	2e-63	232
Query id	Subject id	% identity	alignment length	mismatches	gap openings	q. start	q. end	s. start	s. end	e-value	bit score		Query id	Subject id	% identity	alignment length	mismatches	gap openings	q. start	q. end	s. start	s. end	e-value	bit score
GaCAMTA5.2	AtCAMTA5	56.35	914	366	9	142	1029	9	915	0	966		AtCAMTA5	GaCAMTA5.2	56.35	914	366	9	9	915	142	1029	0	977
GaCAMTA5.1	AtCAMTA5	59.85	919	336	11	1	893	1	912	0	1035		AtCAMTA5	GaCAMTA5.1	59.85	919	336	11	1	912	1	893	0	1034
GrCAMTA5.3	AtCAMTA5	56.99	916	366	9	7	901	7	915	0	989		AtCAMTA5	GrCAMTA5.3	56.99	916	366	9	7	915	7	901	0	999
GrCAMTA5.1	AtCAMTA5	60.07	919	337	7	6	904	6	914	0	1038		AtCAMTA5	GrCAMTA5.1	60.5	919	333	8	6	914	6	904	0	1083
GrCAMTA5.2	AtCAMTA5	59.3	919	348	10	1	900	1	912	0	1011		AtCAMTA5	GrCAMTA5.2	60.28	919	339	10	1	912	1	900	0	1050
GhCAMTA5D.1	AtCAMTA5	55.32	931	376	10	95	1007	7	915	0	975		AtCAMTA5	GhCAMTA5D.1	55.64	931	373	10	7	915	95	1007	0	980
GaCAMTA5.2	AtCAMTA6	54.02	909	329	13	134	1023	1	839	0	913		AtCAMTA6	GaCAMTA5.2	53.25	909	336	11	1	839	134	1023	0	873
GaCAMTA5.1	AtCAMTA6	56.69	912	306	14	1	893	1	842	0	979		AtCAMTA6	GaCAMTA5.1	56.58	912	307	13	1	842	1	893	0	924
GrCAMTA5.3	AtCAMTA6	54.68	909	328	13	1	895	1	839	0	936		AtCAMTA6	GrCAMTA5.3	53.91	909	335	11	1	839	1	895	0	895
GrCAMTA5.1	AtCAMTA6	57.28	920	301	11	1	904	1	844	0	966		AtCAMTA6	GrCAMTA5.1	57.52	918	302	11	1	844	1	904	0	955
GrCAMTA5.2	AtCAMTA6	56.46	914	312	10	1	900	1	842	0	962		AtCAMTA6	GrCAMTA5.2	57.02	912	310	8	1	842	1	900	0	947
GhCAMTA5D.1	AtCAMTA6	52.8	928	334	14	89	1001	1	839	0	920		AtCAMTA6	GhCAMTA5D.1	52.58	930	333	12	1	839	89	1001	0	874
