# Supplementary material for: Genome-wide comparative and evolutionary analysis of Calmodulin-binding Transcription Activator (CAMTA) family in Gossypium species
Source: Sci Rep. 2018 Apr 3;8:5573. doi: 10.1038/s41598-018-23846-w (PMC5882909; doi:10.1038/s41598-018-23846-w)
Supplement: Supplementary file 4 — Dataset S3 [file 41598_2018_23846_MOESM4_ESM.xls]

## Sheet: Supplementary Dataset 3
Supplementary Dataset S3: List of eudicots plants used for Group II (cotton CAMTA7) Analysis
CAMTA	Gene_ID	Plant Name	Family
CAMTA	Aa.scaffold1748_105	Aethionema arabicum	Brassicaceae
CAMTA	Aa.scaffold1921_13	Aethionema arabicum	Brassicaceae
CAMTA	Aa.scaffold3804_7	Aethionema arabicum	Brassicaceae
CAMTA	Aa.scaffold5057_67	Aethionema arabicum	Brassicaceae
CAMTA	Aa.scaffold5642_86	Aethionema arabicum	Brassicaceae
CAMTA	Aa.scaffold6086_44	Aethionema arabicum	Brassicaceae
CAMTA	Al.315745	Arabidopsis lyrata	Brassicaceae
CAMTA	Al.318458	Arabidopsis lyrata	Brassicaceae
CAMTA	Al.355148	Arabidopsis lyrata	Brassicaceae
CAMTA	Al.481093	Arabidopsis lyrata	Brassicaceae
CAMTA	Al.487754	Arabidopsis lyrata	Brassicaceae
CAMTA	Al.919730	Arabidopsis lyrata	Brassicaceae
CAMTA	At.AtCAMTA4	Arabidopsis thaliana	Brassicaceae
CAMTA	At.CAMTA1	Arabidopsis thaliana	Brassicaceae
CAMTA	At.CAMTA2	Arabidopsis thaliana	Brassicaceae
CAMTA	At.CAMTA3	Arabidopsis thaliana	Brassicaceae
CAMTA	At.CAMTA5	Arabidopsis thaliana	Brassicaceae
CAMTA	At.CAMTA6	Arabidopsis thaliana	Brassicaceae
CAMTA	Bn.GSBRNA2T00005805001	Brassica napus	Brassicaceae
CAMTA	Bn.GSBRNA2T00016043001	Brassica napus	Brassicaceae
CAMTA	Bn.GSBRNA2T00021112001	Brassica napus	Brassicaceae
CAMTA	Bn.GSBRNA2T00023027001	Brassica napus	Brassicaceae
CAMTA	Bn.GSBRNA2T00029475001	Brassica napus	Brassicaceae
CAMTA	Bn.GSBRNA2T00032849001	Brassica napus	Brassicaceae
CAMTA	Bn.GSBRNA2T00034374001	Brassica napus	Brassicaceae
CAMTA	Bn.GSBRNA2T00041588001	Brassica napus	Brassicaceae
CAMTA	Bn.GSBRNA2T00070150001	Brassica napus	Brassicaceae
CAMTA	Bn.GSBRNA2T00078204001	Brassica napus	Brassicaceae
CAMTA	Bn.GSBRNA2T00088866001	Brassica napus	Brassicaceae
CAMTA	Bn.GSBRNA2T00090682001	Brassica napus	Brassicaceae
CAMTA	Bn.GSBRNA2T00098391001	Brassica napus	Brassicaceae
CAMTA	Bn.GSBRNA2T00101890001	Brassica napus	Brassicaceae
CAMTA	Bn.GSBRNA2T00102145001	Brassica napus	Brassicaceae
CAMTA	Bn.GSBRNA2T00103807001	Brassica napus	Brassicaceae
CAMTA	Bn.GSBRNA2T00112945001	Brassica napus	Brassicaceae
CAMTA	Bn.GSBRNA2T00121806001	Brassica napus	Brassicaceae
CAMTA	Bn.GSBRNA2T00124423001	Brassica napus	Brassicaceae
CAMTA	Bn.GSBRNA2T00127470001	Brassica napus	Brassicaceae
CAMTA	Bn.GSBRNA2T00134683001	Brassica napus	Brassicaceae
CAMTA	Bn.GSBRNA2T00135091001	Brassica napus	Brassicaceae
CAMTA	Bn.GSBRNA2T00135980001	Brassica napus	Brassicaceae
CAMTA	Bn.GSBRNA2T00149707001	Brassica napus	Brassicaceae
CAMTA	Bn.GSBRNA2T00153797001	Brassica napus	Brassicaceae
CAMTA	Bo.Bol003892	Brassica oleracea	Brassicaceae
CAMTA	Bo.Bol004548	Brassica oleracea	Brassicaceae
CAMTA	Bo.Bol012596	Brassica oleracea	Brassicaceae
CAMTA	Bo.Bol019103	Brassica oleracea	Brassicaceae
CAMTA	Bo.Bol024191	Brassica oleracea	Brassicaceae
CAMTA	Bo.Bol027114	Brassica oleracea	Brassicaceae
CAMTA	Bo.Bol028253	Brassica oleracea	Brassicaceae
CAMTA	Bo.Bol031788	Brassica oleracea	Brassicaceae
CAMTA	Bo.Bol036896	Brassica oleracea	Brassicaceae
CAMTA	Bo.Bol043749	Brassica oleracea	Brassicaceae
CAMTA	Bo.Bol044752	Brassica oleracea	Brassicaceae
CAMTA	Bo.Bol045114	Brassica oleracea	Brassicaceae
CAMTA	Br.Bra004096	Brassica rapa	Brassicaceae
CAMTA	Br.Bra004217	Brassica rapa	Brassicaceae
CAMTA	Br.Bra009382	Brassica rapa	Brassicaceae
CAMTA	Br.Bra022188	Brassica rapa	Brassicaceae
CAMTA	Br.Bra030248	Brassica rapa	Brassicaceae
CAMTA	Br.Bra034007	Brassica rapa	Brassicaceae
CAMTA	Br.Bra037769	Brassica rapa	Brassicaceae
CAMTA	Br.Bra038040	Brassica rapa	Brassicaceae
CAMTA	Br.Bra038534	Brassica rapa	Brassicaceae
CAMTA	Cr.Carubv10000120m	Capsella rubella	Brassicaceae
CAMTA	Cr.Carubv10004090m	Capsella rubella	Brassicaceae
CAMTA	Cr.Carubv10012963m	Capsella rubella	Brassicaceae
CAMTA	Cr.Carubv10022369m	Capsella rubella	Brassicaceae
CAMTA	Cr.Carubv10024738m	Capsella rubella	Brassicaceae
CAMTA	Cr.Carubv10025787m	Capsella rubella	Brassicaceae
CAMTA	Cs.Csa02g072910.1	Camelina sativa	Brassicaceae
CAMTA	Cs.Csa09g086620.1	Camelina sativa	Brassicaceae
CAMTA	Cs.Csa11g033920.1	Camelina sativa	Brassicaceae
CAMTA	Cs.Csa11g101340.1	Camelina sativa	Brassicaceae
CAMTA	Cs.Csa18g037860.1	Camelina sativa	Brassicaceae
CAMTA	Csa.Csa01g019640.1	Camelina sativa	Brassicaceae
CAMTA	Csa.Csa05g081220.1	Camelina sativa	Brassicaceae
CAMTA	Csa.Csa07g032650.1	Camelina sativa	Brassicaceae
CAMTA	Csa.Csa07g032650.2	Camelina sativa	Brassicaceae
CAMTA	Csa.Csa07g052400.1	Camelina sativa	Brassicaceae
CAMTA	Csa.Csa08g055230.1	Camelina sativa	Brassicaceae
CAMTA	Csa.Csa10g029670.1	Camelina sativa	Brassicaceae
CAMTA	Csa.Csa11g027880.1	Camelina sativa	Brassicaceae
CAMTA	Csa.Csa12g042160.1	Camelina sativa	Brassicaceae
CAMTA	Csa.Csa12g053170.1	Camelina sativa	Brassicaceae
CAMTA	Csa.Csa13g011070.1	Camelina sativa	Brassicaceae
CAMTA	Csa.Csa15g019600.1	Camelina sativa	Brassicaceae
CAMTA	Csa.Csa15g022980.1	Camelina sativa	Brassicaceae
CAMTA	Csa.Csa16g027100.1	Camelina sativa	Brassicaceae
CAMTA	Csa.Csa16g044040.1	Camelina sativa	Brassicaceae
CAMTA	Csa.Csa19g023880.1	Camelina sativa	Brassicaceae
CAMTA	Csa.Csa20g012560.1	Camelina sativa	Brassicaceae
CAMTA	La.C68309_2	Leavenworthia alabamica	Brassicaceae
CAMTA	La.scaffold1495_6	Leavenworthia alabamica	Brassicaceae
CAMTA	La.scaffold1547_12	Leavenworthia alabamica	Brassicaceae
CAMTA	La.scaffold1588_5	Leavenworthia alabamica	Brassicaceae
CAMTA	La.scaffold1755_71	Leavenworthia alabamica	Brassicaceae
CAMTA	La.scaffold1881_5	Leavenworthia alabamica	Brassicaceae
CAMTA	La.scaffold446_33	Leavenworthia alabamica	Brassicaceae
CAMTA	La.scaffold833_71	Leavenworthia alabamica	Brassicaceae
CAMTA	Si.scaffold1755_2	Sisymbrium irio	Brassicaceae
CAMTA	Si.scaffold190_20	Sisymbrium irio	Brassicaceae
CAMTA	Si.scaffold1910_205	Sisymbrium irio	Brassicaceae
CAMTA	Si.scaffold2193_12	Sisymbrium irio	Brassicaceae
CAMTA	Si.scaffold2429_39	Sisymbrium irio	Brassicaceae
CAMTA	Si.scaffold480_86	Sisymbrium irio	Brassicaceae
CAMTA	Sp.c0002_01945	Schrenkiella parvula	Brassicaceae
CAMTA	Sp.c0003_00330	Schrenkiella parvula	Brassicaceae
CAMTA	Sp.c0005_01496	Schrenkiella parvula	Brassicaceae
CAMTA	Sp.c0006_00584	Schrenkiella parvula	Brassicaceae
CAMTA	Sp.c0012_00032	Schrenkiella parvula	Brassicaceae
CAMTA	Sp.c0027_00134	Schrenkiella parvula	Brassicaceae
CAMTA	Sp.c0223_00008	Schrenkiella parvula	Brassicaceae
CAMTA	Th.Thhalv10000026m	Thellungiella halophila	Brassicaceae
CAMTA	Th.Thhalv10003564m	Thellungiella halophila	Brassicaceae
CAMTA	Th.Thhalv10012552m	Thellungiella halophila	Brassicaceae
CAMTA	Th.Thhalv10018053m	Thellungiella halophila	Brassicaceae
CAMTA	Th.Thhalv10020047m	Thellungiella halophila	Brassicaceae
CAMTA	Th.Thhalv10024342m	Thellungiella halophila	Brassicaceae
CAMTA	Ts.Tsa2g32750	Thellungiella salsuginea	Brassicaceae
CAMTA	Ts.Tsa3g15340	Thellungiella salsuginea	Brassicaceae
CAMTA	Ts.Tsa4g01830	Thellungiella salsuginea	Brassicaceae
CAMTA	Ts.Tsa5g24140	Thellungiella salsuginea	Brassicaceae
CAMTA	Ts.Tsa6g37120	Thellungiella salsuginea	Brassicaceae
CAMTA	Ts.Tsa7g15530	Thellungiella salsuginea	Brassicaceae
CAMTA	Cp.evm.TU.supercontig-146.42	Carica papaya	Caricaceae
CAMTA	Cp.evm.TU.supercontig-929.1	Carica papaya	Caricaceae
CAMTA	Cucsa.217940.1	Cucumis sativus	Cucurbitaceae
CAMTA	Cucsa.325250.1	Cucumis sativus	Cucurbitaceae
CAMTA	Cucsa.349690.1	Cucumis sativus	Cucurbitaceae
CAMTA	Manes.03G202200.1	Manihot esculenta	Euphorbiaceae
CAMTA	Manes.03G210600.1	Manihot esculenta	Euphorbiaceae
CAMTA	Manes.06G012800.1	Manihot esculenta	Euphorbiaceae
CAMTA	Manes.12G134300.1	Manihot esculenta	Euphorbiaceae
CAMTA	Manes.13G010200.1	Manihot esculenta	Euphorbiaceae
CAMTA	RC.29889.m003269	Ricinus communis	Euphorbiaceae
CAMTA	RC.29889.m003372	Ricinus communis	Euphorbiaceae
CAMTA	RC.29929.m004634	Ricinus communis	Euphorbiaceae
CAMTA	RC.30063.m001397	Ricinus communis	Euphorbiaceae
CAMTA	Gm.Glyma05g24430	Glycine max	Fabaceae
CAMTA	Gm.Glyma05g28090	Glycine max	Fabaceae
CAMTA	Gm.Glyma05g31190	Glycine max	Fabaceae
CAMTA	Gm.Glyma07g37090	Glycine max	Fabaceae
CAMTA	Gm.Glyma08g07680	Glycine max	Fabaceae
CAMTA	Gm.Glyma08g11080	Glycine max	Fabaceae
CAMTA	Gm.Glyma08g14370	Glycine max	Fabaceae
CAMTA	Gm.Glyma08g19101	Glycine max	Fabaceae
CAMTA	Gm.Glyma09g04310	Glycine max	Fabaceae
CAMTA	Gm.Glyma11g36930	Glycine max	Fabaceae
CAMTA	Gm.Glyma15g05900	Glycine max	Fabaceae
CAMTA	Gm.Glyma15g15350	Glycine max	Fabaceae
CAMTA	Gm.Glyma17g03510	Glycine max	Fabaceae
CAMTA	Gm.Glyma17g04310	Glycine max	Fabaceae
CAMTA	Gm.Glyma18g00840	Glycine max	Fabaceae
CAMTA	Mt.Medtr2g008840.1	Medicago truncatula	Fabaceae
CAMTA	Mt.Medtr2g034650.1	Medicago truncatula	Fabaceae
CAMTA	Mt.Medtr3g085050.1	Medicago truncatula	Fabaceae
CAMTA	Mt.Medtr4g094215.1	Medicago truncatula	Fabaceae
CAMTA	Mt.Medtr4g121840.2	Medicago truncatula	Fabaceae
CAMTA	Mt.Medtr8g080800.1	Medicago truncatula	Fabaceae
CAMTA	Mt.Medtr8g090205.1	Medicago truncatula	Fabaceae
CAMTA	GaCAMTA7	Gossyipum hirsutum	Malvaceae
CAMTA	GhCAMTA7A	Gossyipum hirsutum	Malvaceae
CAMTA	GhCAMTA7D	Gossyipum hirsutum	Malvaceae
CAMTA	GrCAMTA7	Gossyipum hirsutum	Malvaceae
CAMTA	Tc.EOX92102	Theobroma cacao	Malvaceae
CAMTA	Tc.EOX92103	Theobroma cacao	Malvaceae
CAMTA	Tc.EOX98791	Theobroma cacao	Malvaceae
CAMTA	Tc.EOX99793	Theobroma cacao	Malvaceae
CAMTA	Tc.EOX99794	Theobroma cacao	Malvaceae
CAMTA	Tc.EOY06673	Theobroma cacao	Malvaceae
CAMTA	Tc.EOY06674	Theobroma cacao	Malvaceae
CAMTA	Tc.EOY06874	Theobroma cacao	Malvaceae
CAMTA	Tc.Tcacao-EOX98792	Theobroma cacao	Malvaceae
CAMTA	Eucgr.H04623.1	Eucalyptus grandis	Myrtaceae
CAMTA	Eucgr.H04783.1	Eucalyptus grandis	Myrtaceae
CAMTA	Eucgr.I02632.1	Eucalyptus grandis	Myrtaceae
CAMTA	Eucgr.I02662.1	Eucalyptus grandis	Myrtaceae
CAMTA	Ac.Aquca-003-00380.1	Aquilegia coerulea	Ranunculaceae
CAMTA	Ac.Aquca-003-00568.1	Aquilegia coerulea	Ranunculaceae
CAMTA	Ac.Aquca-008-00132.1	Aquilegia coerulea	Ranunculaceae
CAMTA	Ac.Aquca-010-00201.1	Aquilegia coerulea	Ranunculaceae
CAMTA	Ac.Aquca-040-00102.1	Aquilegia coerulea	Ranunculaceae
CAMTA	Fv.mrna05159.1-v1.0-hybrid	Fragaria vesca	Rosaceae
CAMTA	Fv.mrna16294.1-v1.0-hybrid	Fragaria vesca	Rosaceae
CAMTA	Fv.mrna16296.1-v1.0-hybrid	Fragaria vesca	Rosaceae
CAMTA	Fv.mrna29100.1-v1.0-hybrid	Fragaria vesca	Rosaceae
CAMTA	Md.MDP0000148340	Malus domestica	Rosaceae
CAMTA	Md.MDP0000164873	Malus domestica	Rosaceae
CAMTA	Md.MDP0000167705	Malus domestica	Rosaceae
CAMTA	Md.MDP0000219043	Malus domestica	Rosaceae
CAMTA	Md.MDP0000233860	Malus domestica	Rosaceae
CAMTA	Md.MDP0000255517	Malus domestica	Rosaceae
CAMTA	Md.MDP0000290409	Malus domestica	Rosaceae
CAMTA	Md.MDP0000320656	Malus domestica	Rosaceae
CAMTA	Ppa.ppa000516m	Prunus persica	Rosaceae
CAMTA	Ppa.ppa000612m	Prunus persica	Rosaceae
CAMTA	Ppa.ppa001493m	Prunus persica	Rosaceae
CAMTA	ppa000912m	Prunus persica	Rosaceae
CAMTA	Cs.orange1.1g001365m	Citrus sinensis	Rutaceae
CAMTA	Cs.orange1.1g001406m	Citrus sinensis	Rutaceae
CAMTA	Cs.orange1.1g001759m	Citrus sinensis	Rutaceae
CAMTA	Cs.orange1.1g002476m	Citrus sinensis	Rutaceae
CAMTA	Cs.orange1.1g044976m	Citrus sinensis	Rutaceae
CAMTA	Pt.179157	Populus trichocarpa	Salicaceae
CAMTA	Pt.207404	Populus trichocarpa	Salicaceae
CAMTA	Pt.217493	Populus trichocarpa	Salicaceae
CAMTA	Pt.225855	Populus trichocarpa	Salicaceae
CAMTA	Pt.226066	Populus trichocarpa	Salicaceae
CAMTA	Pt.419346	Populus trichocarpa	Salicaceae
CAMTA	Pt.554769	Populus trichocarpa	Salicaceae
CAMTA	Mg.Migut.B00609.1	Mimulus guttatus v2.0	Scrophulariaceae
CAMTA	Mg.Migut.E00009.1	Mimulus guttatus v2.1	Scrophulariaceae
CAMTA	Mg.Migut.G00093.1	Mimulus guttatus v2.2	Scrophulariaceae
CAMTA	Mg.Migut.N00052.1	Mimulus guttatus v2.3	Scrophulariaceae
CAMTA	Sl.SlSR1	Solanum lycopersicum	Solanaceae
CAMTA	Sl.SlSR2	Solanum lycopersicum	Solanaceae
CAMTA	Sl.SlSR3	Solanum lycopersicum	Solanaceae
CAMTA	Sl.SlSR3L	Solanum lycopersicum	Solanaceae
CAMTA	Sl.SlSR4	Solanum lycopersicum	Solanaceae
CAMTA	Sl.SR1L	Solanum lycopersicum	Solanaceae
CAMTA	St.XP-006337966.1	Solanum tuberosum	Solanaceae
CAMTA	St.XP-006341901.1	Solanum tuberosum	Solanaceae
CAMTA	St.XP-006349831.1	Solanum tuberosum	Solanaceae
CAMTA	St.XP-006351776.1	Solanum tuberosum	Solanaceae
CAMTA	St.XP-006352172.1	Solanum tuberosum	Solanaceae
CAMTA	St.XP-006355338.1	Solanum tuberosum	Solanaceae
CAMTA	St.XP-006355392.1	Solanum tuberosum	Solanaceae
CAMTA	Vv.GSVIVP00002786001	Vitis vinifera	Vitaceae
CAMTA	Vv.GSVIVP00008414001	Vitis vinifera	Vitaceae
CAMTA	Vv.GSVIVP00019703001	Vitis vinifera	Vitaceae
CAMTA	Vv.GSVIVP00033115001	Vitis vinifera	Vitaceae
