# Supplementary material for: Genome-wide comparative and evolutionary analysis of Calmodulin-binding Transcription Activator (CAMTA) family in Gossypium species
Source: Sci Rep. 2018 Apr 3;8:5573. doi: 10.1038/s41598-018-23846-w (PMC5882909; doi:10.1038/s41598-018-23846-w)
Supplement: Supplementary file 5 — Dataset S4 [file 41598_2018_23846_MOESM5_ESM.xls]

## Sheet: Sheet1
Supplementary Dataset S4: Orthologous CAMTA gene pairs among Gossypium taxa with their amino acid composition, chromosomal location and percentage identity.
A Vs D
A	Amino acid composition	Chromosomal location	D	Amino acid composition	Chromosomal location	% Identity
GaCAMTA2.2	MADRASYSLAPRLDIDQILLEAQHRWLRPAEICEILRNYQKFHISSEPPTGPPSGSLFLFDRKVLRYFRKDGHNWRKKKDGKTVKEAHEKLKVGSIDVLHCYYAHGEENENFQRRSYWMLEQDLTHIVFVHYLEVKGRTIGGISHVSNSQTSSPSTSSYPDSHTKAPSGNADSTSPTSTLTSLCEDADSEDGHQASSRFCTLPQQGNASVMDKIDSVFSNHCSPHQYPGWSSIPGVNEVSHLHGDRPRDIDYGTCTTEARRTPDLPSWEQDLGQYLPVCAAASSHTSATSIQPDTMSISLQQQNKMKGKLLTVESASPEFGNPLSTESNWQIPSADNALELPKWLMDSSSNFELPYDTRFFEQKTHDFQLPNALEEITSHDVLKDDDSDSVMKTYPEND…	Chr5(-):48849059-48856677	GrCAMTA2.2	MADQASYSLAPRLDIDHILLEAQHRWLRPAEICEILRNYQKFHISSEPPTGPPSGSLFLFDRKVLRYFRKDGHNWRKKKDGKTVKEAHEKLKVGSIDVLHCYYAHGEENENFQRRSYWMLEQDLTHIVFVHYLEVKGRTIGGISHVSNSQTSSPSTSSYPDSHTKAPSGNADSASPTSTLTSLCEDADSEDSHQASSRFCTLPQQGNASVMDKIDSGFLNHFSPHQYPDHKGWSSIPGVNEVSHLHGDRPRDIDYGTCMTEARKTPDLPSWEQDLGQYLPVCAAASSHTSATSTQPDTMSISLQQQNMMKGKLLTVKSASAEFGNPLSTESNWQIPSADNALELPKWLMDSSSNFELPYDTRFFEQKTHDFQLPNALEEITSHDVLKDDDSDSVTKTYP…	Chr05(+):60341564-60349789	96.42
GaCAMTA5.1	MDGSGSGQLAGTEIHGFHTLEDLDVRTMMEEAKSRWLRPNEIHAILSNYKYFPILVKPVNLPQSGTIVLFDRKMLRNFRKDGHNWKKKKDGKTVKEAHEHLKVGNEERIHVYYAHGLDNPTFVRRTLENIVLVHYRETKEGSPATPVNSNSCLTTDQSTPLLVTEDFDSGAANAYYEDLSDSIKANHEMTLHEINTLEWDELLVTNDSNDSAVSSGDMNACFDQWNQKTVNGLSNDGGPISAYNSSPDISLLDNLVDPVAQSNNAYLNTRGGVCYQTPGTEVNSTMQREDSSAIGMGKPLDLLINNGLESQDSFGKWINCTVTESPCSMGDPVLESSSSSGQDSFTSPEEIFSITEVSPAWAYSTEKTKILVTGVFHQAYQHLAKSNLFCVCGDVCYPA…	Chr9(-):96490041-96496016	GrCAMTA5.2	MDGSGSGRLAGTEIHGFYTLEDLDVQTMMEEAKSRWLRPNEIHAILSNYKYFPIHVKPVNLPQSGTIVLFDRKMLRNFRKDGHNWKKKKDGKTVKEAHEHLKVGNEERIHVYYAHGLDNPTFVRRCYWLLDKTLENIVLVHYRETKEGSPATPVNSNSCLTTDQSTPLLVMEDFDSGAANAYYKDLSDSINANHEMTLHEINTLEWDELLVTNDGNDSAVSSGDMSTCFDQWNQKMVNGLSNDGGPISAYNSSPDISLLDNLVDPVAQSNNAYLNTPGGVCYQTPGTEVNSTVQREDSSAIGMGKSLDLLINNGLESQDSFGKWINCTVTGSPCSMGDPVPESSSSSGQDSLTSPGEIFSITEVSPAWAYSTEKTKILVTGVFHQAYQHLAKSNLFCVC…	Chr11(+):47994290-48001178	95.73
GaCAMTA2.1	MADRASYSLAPRLDIEQILLEAQHRWLRPAEICEILRNYQKFHITSEPPTRPPSGSLFLFDRKVLRYFRKDGHNWRKKKDGKTVKEAHEKLKVGSVDMLHCYYAHGEENENFQRRSYWMLEPDLMHIVFVHYLEVKGSRTIGGIRENSDLSNSQTSSLLTSSNSVTHTKEPSAHANSACSITSLTSLYEDADSEDSRQASSRVRTSPQIGNATVMDKLDPGFLNHYSPHPIQGQSSIPGVTEVSHLHGDRPGDTNYGSCISEAQRTLGLTSWEQGLEPYVPVYADAFSNTSLTSTQPDTISISLQQETMMKGKLLAVESAGGEFGNPLPTQPHWQNPLADNALELPKWSMDSSSNFDLPFDSKLFEQSAHDFQNTLEEFAGHGVFNDQPLHKNLQMQSI…	Chr13(-):71972149-71984252	GrCAMTA2.1	MADRASYSLAPRLDIEQILLEAQHRWLRPAEICEILCNYQKFHITSEPPTRPPSGSLFLFDRKVLRYFRKDGHNWRKKKDGKTVKEAHEKLKVGSVDKLHCYYAHGEENENFQRRSYWMLEPDLMHIVFVHYLEVKGSRTIGGIRENSDLSNSQTSSLLTSSNSVTHTKEPSAHANSACSITSLTSLYEDADSEDSCQASSRVRTSPQIGNATVMDKLDPGFLNHYSPHPIQGQSSIPGVTEVSHLHGDRTGDTNYGSCISEAQRTLGLTSWEQGLEPYVPVYADAFSNASLTSTQPDTISISLQQETMMKGKLLAVESAGGEFGNPLPTQPHWQTPLADNALELPKWSMDPSSNFDLPFDSKLFEQNAHEFQNTLEEFSGHGVFNDQPLHKNLQMQIM…	Chr13(-):6625467-6634301	96.64
GaCAMTA5.2	MDNKAIQWKADVVAKNMLKGIATSFLAPRKWVCKKRKGSPFEETAGEEQQQEVIPPHMATVAATSNPYSSSPPFPPTIVLPFAFSDALGKGPVQDDVNVLDLPYSHHYGAHGRDVVDETRILMSRQILRLILSMEYGGCAGLVGAEIHGFHTLQDLDVKNMLEEAKSRWLRPNEIHAILCNHRYFSIQAKPVNMPKSGTIVLFDRKMLRNFRKDGYNWKKKKDGKTIKEAHEHLKVGDKERIHVYYAHGEDNSTFVRRSLEQIVLVHYRETKEVSLATHSNSSSLTDQSTPLLVTEEFDSGIANTYSEEPGESVNVRNHEMKLLEINTLEWDDLLVTNGANDSIASRGDNVSCFDQQNQMAVNGFSNYGGLISAHNLSTETSLLVNSIAPVAQSNNAYL…	Chr5(+):41655137-41661738	GrCAMTA5.3	MEDGGCARLVGAEIHGFHTLQDLDVKNMLEEAKSRWLRPNEIHAILCNHRYFSIQAKPVNMPKSGTIVLFDRKMLRNFRKDGYNWKKKKDGKTIKEAHEHLKVGDKERIHVYYAHGEDNSTFVRRCYWLLDKSLEQIVLVHYRETKEVSLATHSNSSSLTDQSTPLLVTEEFDSGIANTYSEEPGESVNVRNHEMKLLEINTLEWDELLVANGANDSIASRGDNVSCFDQQNQMAVNDFSNYGGLISAHNLSTETSLLVNSIAPVAQSNNAYLGTTGGVCNQISGGQVNTTSQLKDSCALGIGDSLDFLVNHGLQSQDSFGKWINDFITEPLGSVGDSVLELSSANDSFTSPEQIFSITEVSPGWAYSTEKTKILVTGVFHQAYQHLAKSTLFCVCGDL…	Chr05(+):7009778-7014890	96.05
GaCAMTA7	MAQGRRYLPSQQLDLQQILQEAQHRWLRPVEVCEILGNYTKFRLSDKPPSRPSAGSLYLFDRKTIRYFRKDGHDWRKKKDGKTVREAHEKLKIGSVDVLHCYYAHGQFNENFQRRCYWMLDGQFEHIVFVHYREVKEGYRSGISCLLVDPGSQSESLQTGLAPSLTHENSPAATIQVSPTSTSKIGWNGKTSSSKFEDVDSGDDPSAVAPDQPIYGSKSCTASVEPEVAGFPESGRNPPGSWLGESNFNHNTVSGSSFWPGSHHLATNNISMLDHKLYVEQPTTSDFITKEAQVRLHDVSDAVTCGDKLINDGDVQAVGEYPEKLTQVVSTSMQNEKEPKGIGKNYDEPGELKKLDSFGRWMDKEIGGDCDDSLMASDSANYWSTLNTETDDKEVSSLS…	Chr9(-):2798738-2804286	GrCAMTA7	MAQGRRYLPNQQLDLQQILQEAQHRWLRPVEVCEILGNYTKFRLSDKPPSRPSAGSLYLFDRKTIRYFRKDGHDWRKKKDGKTVREAHEKLKIGSVDVLHCYYAHGQFNENFQRRCYWMLDGQFEHIVFVHYREVKEGYRSGISCLLADPGSLSESLQTGSTPSPAHENSPAATIQVSPASTSKIGWNRKTLSSEFEDVDSGDDPSSDAPDQPIYGSKSCTASVEPEVAGFPESGRNPPGSWLGESNFNHNTVYGSSFWPGSHHLATNNISMLDHKLYVEQPTTSDFIIKEAQVRLHDVSDAVTCGDKLINDGDVQAVGEYPEKLIQELQGHDFNFIGLQSQNYSGPQKVVSTSMQNEKEPKGIDKNNDEPGELKKLDSFGRWMDKEIGGDCDDSLMAS…	Chr11(-):49581143-49586771	93.01
AT Vs DT
AT	Amino acid composition	Chromosomal location	DT	Amino acid composition	Chromosomal location	% Identity
GhCAMTA7A	MAQGRRYLPSQQLDLQQILQEAQHRWLRPVEVCEILGNYTKFRLSDKPPSRPSAGSLYLFDRKTIRYFRKDGHDWRKKKDGKTVREAHEKLKIGSVDVLHCYYAHGQFNENFQRRCYWMLDGQFEHIVFVHYREVKEGYRSGISCLLVDPGSQSESLQTGLAPSLTHENSPAATIQVSPTSTSKIGWNGKTLSSKFEDVDSGDDPSAVAPDQPIYGSKSCTASVEPEVAGFPESGRNPPGSWLGESNFNHNTVSGSSFWPGSHHLATNNISMLDHKLYVEQPTTSDFITKEAQVRLHDGSDAVTCGDKLINDGDVQAVGEYPEKLTQELQSQNYSGPEKVVSTSMQNEKEPKGIGKNYDEPGELKKLDSFGRWMDKEIGGDCDDSLMASDSANYWSTLN…	At_chr11(-):9038073-9043485	GhCAMTA7D	MAQGRRYLPNQQLDLQQILQEAQHRWLRPVEVCEILGNYTKFRLSDKPPSRPSAGSLYLFDRKTIRYFRKDGHDWRKKKDGKTVREAHEKLKIGSVDVLHCYYAHGQFNENFQRRCYWMLDGQFEHIVFVHYREVKEGYRSGISCLLADPGSLSESLQTGSTPSPAHENSPAATIQVSPASTSKIGWNRKTLSSEFEDVDSGNDPSADAPDQPIYGSKSCTASVEPEVAGFPESGRNPPGSWLGESNFNHNTVYGSSFWPGSHHLATNNISMLDHKLYVEQPTTSDFIIKEAQVRLHDVSDAVTCGDKLINDGDVQAVGEYPEKLIQELQGHDFNFIGLQSQNYSGPQKVVSTSMQNEKEPKGIDKNNDEPGELKKLDSFGRWMDKEIGADCDDSLMAS…	Dt_chr11(-):56557476-56562833	92.92
GhCAMTA2A.2	MADRASYSLAPRLDIDQILLEAQHRWLRPAEICEILRNYQKFHISSEPPTGPPSGSLFLFDRKVLRYFRKDGHNWRKKKDGKTVKEAHEKLKVGSIDVLHCYYAHGEENENFQRRSYWMLEQDLTHIVFVHYLEVKGRTIGGISHVSNSQTSSPSTSSYPDSHTKAPSGNADSASPTSTLTSLCEDADSEDSHQASSRFCTLPQQGNASVMDKIDSVFSNHCSPHQYPGWSSIPGVNEVSHLHGDRPRDIDYGTCTTEARRTPDLPSWEQDLGQYLPVYAAASSHTSATSIQPDTMSISLQQQNKMKGKLLTVESASPEFGNPLSTESNWQIPSADNALELPKWLMDSSSNFELPYDTRFFEQKTHDFQLPNALEEITSHDVLKDDDSDSVMKTYPEND…	At_chr5(-):51890245-51897861	GhCAMTA2D.1	MADQASYSLAPRLDIDHILLEAQHRWLRPAEICEILRNYQKFHISSEPPTGPPSGSLFLFDRKVLRYFRKDGHNWRKKKDGKTVKEAHEKLKVGSIDVLHCYYAHGEENENFQRRSYWMLEQDLTHIVFVHYLEVKGRTIGGISHVSNSQTSSPSTSSYPDSHTKAPSGNADSASPTSTLTSLCEDADSEDSHQASSRFCTLPQQGNASVMDKIDSGFLNHFSPHQYPGWSSIPGVNEVSHLHGDRPRDIDYGTCMTEARKTPDLPSWEQDLGQYLPVCAAASSHTSATSTQPDTMSISLQQQNMMKGKLLTVKSASAEFGNSLSTESNWQIPSADNALELPKWLMDSSSNFELPYDTRFFEQKTHDFQLPNALEEITSHDVLKDDDSDSVMKTYPEND…	Dt_chr5(-):10886018-10893621	97.54
GhCAMTA3A.1	MAESRRYVLTNQLDIDQILLEAQHRWLRPAEICEILRNYKKFHISSEPAHMPPSGSLFLFDRKVLRYFRKDGHNWRKKKDGKTVKEAHERLKAGSIDVLHCYYAHGEQNENFQRRSYWMLEEDLSHIVLVHYRDVKGNRTNFNRLKETEGAIPYSQEAVGIVPNSEVESSMSSNFLPNNSQIPSQTMDTASMNSVHVQASEYEDAESVSNHQASSQFHSFLDSHQPVAGRADTRFYDPYVHVSHSNNCYGKPSITAFQLTQTDKDREYNVAGITYEPQKNLDFTSWEDVLGNCDRGVESAQYQPPFTLKQNDTVGLLFDNSFLKKQAFEDQSHAQEEWQGYEGDSSHIVKWSLDQKLHPDLRYDLTSKFDEEVNHNLHPEKQHDHYLLNNQLTDPSKGD…	At_chr12(+):5508767-5516875	GhCAMTA3D.1	MAESRRDVLTNQLDIDQILLEAQHRWLRPAEICEILRNYKKFHISSEPAHMPPSGSLFLFDRKVLRYFRKDGHNWRKKKDGKTVKEAHERLKAGSIDVLHCYYAHGEENENFQRRSYWMLEEDLSHIVLVHYRDVKGNRTNFNRLKETEGTIPYYQEAVGIVPNSEVESSMSSNFHPNYSQIPSQTMDTASMNSVHVQASEYEDAESVYNHQASSRFHSFLDSHQPVAGRTDTRFYDPYVHVSHSNNYHGKPSLTAFQLTQTNKDREYNDAGITYEPQKNLDFTSWEDVLEDCDRGVESAQYQPPFTLKQNDTVGLLFDNSFLKKQAFEDQSHAQEKWQGYEGDSSHLVKWSLDQKLHPDLRYDLTSRFDEEVNHNLHPEKQHDHYLLNNQLTDPSKGD…	Dt_chr9(+):6259590-6267679	95.64
DT Vs D
DT	Amino acid composition	Chromosomal location	D	Amino acid composition	Chromosomal location	% Identity
GhCAMTA5D.1	MATVAATSNPYYSSHPLPPTIVLPSTFSDALGGPVETKSRRLWRMTMKRVWRLRVGRMLRERKLNVFKEPLLFIILEGIYRQRRLILSMEDGGCARLVGAEIHGFHTLQDLDVKNMMEEAKSRWLRPNEIHAILCNHRYFSIQAKPVNMPKSGTIVLFDRKMLRNFRKDGYNWKKKKDGKTIKEAHEHLKVGDKERIHVYYAHGEDNSTFVRRCYWLLDKSLEQIVLVHYRETKEVSLATHSNSSSLTDQSTPLLVTEEFDSGIANTYSEGERSLEPGESVNVRNHEMKLLEINTLEWDELLVANGANDSIASRGDNVSCFDQQNQMAVNDFSNYGGLISAHNLSTETSLLVNSIAPVAQSNNAYLGTTGGVCNQISGGQVNTTSQLKDSCALGIGDSL…	Dt_chr5(-):5701131-5710161	GrCAMTA5.3	MEDGGCARLVGAEIHGFHTLQDLDVKNMLEEAKSRWLRPNEIHAILCNHRYFSIQAKPVNMPKSGTIVLFDRKMLRNFRKDGYNWKKKKDGKTIKEAHEHLKVGDKERIHVYYAHGEDNSTFVRRCYWLLDKSLEQIVLVHYRETKEVSLATHSNSSSLTDQSTPLLVTEEFDSGIANTYSEEPGESVNVRNHEMKLLEINTLEWDELLVANGANDSIASRGDNVSCFDQQNQMAVNDFSNYGGLISAHNLSTETSLLVNSIAPVAQSNNAYLGTTGGVCNQISGGQVNTTSQLKDSCALGIGDSLDFLVNHGLQSQDSFGKWINDFITEPLGSVGDSVLELSSANDSFTSPEQIFSITEVSPGWAYSTEKTKILVTGVFHQAYQHLAKSTLFCVCGDL…	Chr05(+):7009778-7014890	96.98
GhCAMTA2D.1	MADQASYSLAPRLDIDHILLEAQHRWLRPAEICEILRNYQKFHISSEPPTGPPSGSLFLFDRKVLRYFRKDGHNWRKKKDGKTVKEAHEKLKVGSIDVLHCYYAHGEENENFQRRSYWMLEQDLTHIVFVHYLEVKGRTIGGISHVSNSQTSSPSTSSYPDSHTKAPSGNADSASPTSTLTSLCEDADSEDSHQASSRFCTLPQQGNASVMDKIDSGFLNHFSPHQYPGWSSIPGVNEVSHLHGDRPRDIDYGTCMTEARKTPDLPSWEQDLGQYLPVCAAASSHTSATSTQPDTMSISLQQQNMMKGKLLTVKSASAEFGNSLSTESNWQIPSADNALELPKWLMDSSSNFELPYDTRFFEQKTHDFQLPNALEEITSHDVLKDDDSDSVMKTYPEND…	Dt_chr5(-):10886018-10893621	GrCAMTA2.2	MADQASYSLAPRLDIDHILLEAQHRWLRPAEICEILRNYQKFHISSEPPTGPPSGSLFLFDRKVLRYFRKDGHNWRKKKDGKTVKEAHEKLKVGSIDVLHCYYAHGEENENFQRRSYWMLEQDLTHIVFVHYLEVKGRTIGGISHVSNSQTSSPSTSSYPDSHTKAPSGNADSASPTSTLTSLCEDADSEDSHQASSRFCTLPQQGNASVMDKIDSGFLNHFSPHQYPDHKGWSSIPGVNEVSHLHGDRPRDIDYGTCMTEARKTPDLPSWEQDLGQYLPVCAAASSHTSATSTQPDTMSISLQQQNMMKGKLLTVKSASAEFGNPLSTESNWQIPSADNALELPKWLMDSSSNFELPYDTRFFEQKTHDFQLPNALEEITSHDVLKDDDSDSVTKTYP…	Chr05(+):60341564-60349789	98.21
GhCAMTA3D.1	MAESRRDVLTNQLDIDQILLEAQHRWLRPAEICEILRNYKKFHISSEPAHMPPSGSLFLFDRKVLRYFRKDGHNWRKKKDGKTVKEAHERLKAGSIDVLHCYYAHGEENENFQRRSYWMLEEDLSHIVLVHYRDVKGNRTNFNRLKETEGTIPYYQEAVGIVPNSEVESSMSSNFHPNYSQIPSQTMDTASMNSVHVQASEYEDAESVYNHQASSRFHSFLDSHQPVAGRTDTRFYDPYVHVSHSNNYHGKPSLTAFQLTQTNKDREYNDAGITYEPQKNLDFTSWEDVLEDCDRGVESAQYQPPFTLKQNDTVGLLFDNSFLKKQAFEDQSHAQEKWQGYEGDSSHLVKWSLDQKLHPDLRYDLTSRFDEEVNHNLHPEKQHDHYLLNNQLTDPSKGD…	Dt_chr9(+):6259590-6267679	GrCAMTA3.1	MAESRRYVLTNQLDIDQILLEAQHRWLRPAEICEILRNYKKFHISSEPAHMPPSGSLFLFDRKVLRYFRKDGHNWRKKKDGKTVKEAHERLKAGSIDVLHCYYAHGEENENFQRRSYWMLEEDLSHIVLVHYRDVKGNRTNFNRLKETEGGIPYSQEAVGIVPNSEVESSLSSNFLPNNSQIPSQTMDTASMNSVHVQASEYEDAESVSNHQASSQFHSFLDSHQPVAGRADTRFYDPYVHVSHSNNCYGKPSITAFQLTQTDKDREYNVAGITYEPQKNLDFTSWEDVLENCDRGVESAQYQPPFTLKQNDTVGLLFDNSFLKKQAFEDQSHAQEEWQGYEGDSSHIVKWSLDQKLHPDLRYDLTSKFDEEVNHNLHPEKQHDHYLLNNQLTDPSKGD…	Chr08(-):21118330-21127475	95.86
GhCAMTA7D	MAQGRRYLPNQQLDLQQILQEAQHRWLRPVEVCEILGNYTKFRLSDKPPSRPSAGSLYLFDRKTIRYFRKDGHDWRKKKDGKTVREAHEKLKIGSVDVLHCYYAHGQFNENFQRRCYWMLDGQFEHIVFVHYREVKEGYRSGISCLLADPGSLSESLQTGSTPSPAHENSPAATIQVSPASTSKIGWNRKTLSSEFEDVDSGNDPSADAPDQPIYGSKSCTASVEPEVAGFPESGRNPPGSWLGESNFNHNTVYGSSFWPGSHHLATNNISMLDHKLYVEQPTTSDFIIKEAQVRLHDVSDAVTCGDKLINDGDVQAVGEYPEKLIQELQGHDFNFIGLQSQNYSGPQKVVSTSMQNEKEPKGIDKNNDEPGELKKLDSFGRWMDKEIGADCDDSLMAS…	Dt_chr11(-):56557476-56562833	GrCAMTA7	MAQGRRYLPNQQLDLQQILQEAQHRWLRPVEVCEILGNYTKFRLSDKPPSRPSAGSLYLFDRKTIRYFRKDGHDWRKKKDGKTVREAHEKLKIGSVDVLHCYYAHGQFNENFQRRCYWMLDGQFEHIVFVHYREVKEGYRSGISCLLADPGSLSESLQTGSTPSPAHENSPAATIQVSPASTSKIGWNRKTLSSEFEDVDSGDDPSSDAPDQPIYGSKSCTASVEPEVAGFPESGRNPPGSWLGESNFNHNTVYGSSFWPGSHHLATNNISMLDHKLYVEQPTTSDFIIKEAQVRLHDVSDAVTCGDKLINDGDVQAVGEYPEKLIQELQGHDFNFIGLQSQNYSGPQKVVSTSMQNEKEPKGIDKNNDEPGELKKLDSFGRWMDKEIGGDCDDSLMAS…	Chr11(-):49581143-49586771	99.08
AT Vs A
AT	Amino acid composition	Chromosomal location	A	Amino acid composition	Chromosomal location	% Identity
GhCAMTA2A.1	MADRASYSLAPRLDIEQILLEAQHRWLRPAEICEILRNYQKFHITSEPPTRPPSGSLFLFDRKVLRYFRKDGHNWRKKKDGKTVKEAHEKLKVGSVDMLHCYYAHGEENENFQRRSYWMLEPDLMHIVFVHYLEVKGSRTIGGIRENSDLSNSQTSSLLTSSNSVTHTKEPSAHANSACSITSLTSLYEDADSEDSRQASSRVRTSPQIGNATVMDKLDPGFLNHYSPHPIQGQSSIPGVTEVSHLHGDRPGDTNYGSCISEAQRTLGLTSWEQGLEPYVPVYADAFSNTSLTSTQPDTISISLQQETMMKGKLLAVESAGGEFGNPLPTQPHWQNPLADNALELPKWSMDSSSNFDLPFDSKLFEQSAHDFQNTLEEFAGHGVFNDQPLHKNLQMQSI…	At_chr13(-):76266490-76278551	GaCAMTA2.1	MADRASYSLAPRLDIEQILLEAQHRWLRPAEICEILRNYQKFHITSEPPTRPPSGSLFLFDRKVLRYFRKDGHNWRKKKDGKTVKEAHEKLKVGSVDMLHCYYAHGEENENFQRRSYWMLEPDLMHIVFVHYLEVKGSRTIGGIRENSDLSNSQTSSLLTSSNSVTHTKEPSAHANSACSITSLTSLYEDADSEDSRQASSRVRTSPQIGNATVMDKLDPGFLNHYSPHPIQGQSSIPGVTEVSHLHGDRPGDTNYGSCISEAQRTLGLTSWEQGLEPYVPVYADAFSNTSLTSTQPDTISISLQQETMMKGKLLAVESAGGEFGNPLPTQPHWQNPLADNALELPKWSMDSSSNFDLPFDSKLFEQSAHDFQNTLEEFAGHGVFNDQPLHKNLQMQSI…	Chr13(-):71972149-71984252	99.81
GhCAMTA7A	MAQGRRYLPSQQLDLQQILQEAQHRWLRPVEVCEILGNYTKFRLSDKPPSRPSAGSLYLFDRKTIRYFRKDGHDWRKKKDGKTVREAHEKLKIGSVDVLHCYYAHGQFNENFQRRCYWMLDGQFEHIVFVHYREVKEGYRSGISCLLVDPGSQSESLQTGLAPSLTHENSPAATIQVSPTSTSKIGWNGKTLSSKFEDVDSGDDPSAVAPDQPIYGSKSCTASVEPEVAGFPESGRNPPGSWLGESNFNHNTVSGSSFWPGSHHLATNNISMLDHKLYVEQPTTSDFITKEAQVRLHDGSDAVTCGDKLINDGDVQAVGEYPEKLTQELQSQNYSGPEKVVSTSMQNEKEPKGIGKNYDEPGELKKLDSFGRWMDKEIGGDCDDSLMASDSANYWSTLN…	At_chr11(-):9038073-9043485	GaCAMTA7	MAQGRRYLPSQQLDLQQILQEAQHRWLRPVEVCEILGNYTKFRLSDKPPSRPSAGSLYLFDRKTIRYFRKDGHDWRKKKDGKTVREAHEKLKIGSVDVLHCYYAHGQFNENFQRRCYWMLDGQFEHIVFVHYREVKEGYRSGISCLLVDPGSQSESLQTGLAPSLTHENSPAATIQVSPTSTSKIGWNGKTSSSKFEDVDSGDDPSAVAPDQPIYGSKSCTASVEPEVAGFPESGRNPPGSWLGESNFNHNTVSGSSFWPGSHHLATNNISMLDHKLYVEQPTTSDFITKEAQVRLHDVSDAVTCGDKLINDGDVQAVGEYPEKLTQVVSTSMQNEKEPKGIGKNYDEPGELKKLDSFGRWMDKEIGGDCDDSLMASDSANYWSTLNTETDDKEVSSLS…	Chr9(-):2798738-2804286	96.88
