# Supplementary material for: Genome-wide comparative and evolutionary analysis of Calmodulin-binding Transcription Activator (CAMTA) family in Gossypium species
Source: Sci Rep. 2018 Apr 3;8:5573. doi: 10.1038/s41598-018-23846-w (PMC5882909; doi:10.1038/s41598-018-23846-w)
Supplement: Supplementary file 6 — Dataset S5 [file 41598_2018_23846_MOESM6_ESM.xls]

## Sheet: Supplementary Dataset 4
Supplementary Dataset S5: Twenty Conserved protein motif sequence and their annotation in cotton CAMTAs.
Motifs	Motif Sequence	Regular expression	Annotation	Sites	Width	E-value
MOTIF 1	LEAQHRWLRPAEICEILRNYQKFHISSEPPTRPPSGSLFLFDRKVLRYFRKDGHNWRKKKDGKTVKEAHEKLKVGSVDVLHCYYAHGEENENFQRR	[LE]EA[QK][HS]RWLRP[AN]E[IV][CH][EA]IL[RC]N[YH][QK][KY]FH[IL]SS[EK]P[PV][TN][RM]PPSG[ST][LI][FV]LFDRK[VM]LR[YN]FRKDGHNW[RK]KKKDGKTVKEAHE[KHR]LKVG[SN][VI][DE][VR][LI]H[CV]YYAHG[EQ][ED]N[EP][NT]F[QV]RR	CG-1 DNA Binding Domain	22	96	1.3e-1665
MOTIF 2	HAAATRIQKKFRGWKGRKEFLLIRQRIVKIQAHVRGHQVRKQYRKIVWSVGILEKVILRWRRKGSGLRGFR	[HM][AT]AA[TAS][RQ]IQ[KY]K[FY]R[GT]WK[GKM]RK[ED]FL[LN][IM]R[QR][RQ][IA][VI]KIQAH[VF]RG[HF]QVR[KR][QN]Y[RK][KT]IVWSVG[IV][LV]EK[VA]ILRWRRK[GR][SK]GLRG[FL][RQ]	IQ- motif (P-loop containing nucleoside triphosphate hydrolase)	22	71	1.1e-1182
MOTIF 3	DEKGQGVIHLAAALGYDWAINPTVWAGVSINFRDANGWTALHWAAFCGREKMVAALI	D[EK]KGQGV[IL]HL[AC]A[AI]LGY[DET]WA[IML][NY][PL][TI][VS]W[AS]G[VL]S[IL][ND]FRD[AVK][NH]GWTALHWAA[FY][CFY]GR[EQ][KG][MTP]V[AN][ALV]L[IL]	Ankyrin repeat-containing domain	22	57	5.2e-848
MOTIF 4	WSCMFGEVEVPAEVIADGVLRCYAPPHSPGQVPFYVTCSNR	[WL][SF]C[MV][FC]G[ED]V[EC]V[PS]AE[VI]I[AQ][DV]G[VI][LIY][RS]C[YL][AL][PS][PQ]HS[PV]G[QRL]VP[FL]Y[VIM][TS][CL][SD][NG][RH]	immunoglobulin (Ig) like fold	22	41	2.7e-579
MOTIF 5	GAAPGAVTDPTPEFPLGRTPADLASANGHKGIAGYLAESALTSHLSSLTVDDNKSAS	GA[AKS][PA][GN][AL][VL]TDPT[PT][EQ][FN]PLGRT[PA]ADLAS[ALS]NG[HY]KG[IL][AS][GA][YF]L[AS]E[SE][ASD]L[TV][SA]H[LF][SN][SD][LM][TA][VLM][DNA][DG][NQ][KA][SE][AG][SV]	unknown	22	57	3.0e-704
MOTIF 6	KPDPQCTPPKEDDYDFLKEGRKQTEERLQKALTRVKSMAQNPEGRGQYRRLLTLVQGIQENKACDMVLNSTEEVAVADED	[KE][PG][DP][PS][QV][CS][TV][PL][PS][KE]ED[DE]YDFLK[EK]GRKQTEER[LF]QKAL[TA]RVKSMAQNP[EA]GR[GD]QY[RS]R[LI][LK][TN][LV]V[QT][GE]I[QR]E[NK][KV][AL][CY][DN][MK]VL[NS][SF][TA][EG]E[VAT][AGT][VDE][AGL][DE][EGK]D	unknown	10	80	1.5e-490
MOTIF 7	LSPSLSQDQLFSIVDFSPKWAYSDEETKVLIIGTFLKSQEH	L[SGD][PS][SF][LT]S[QHP][DE]Q[LI]FSI[VT][DE][FV]SPKWAY[SI][DGT][EL][EK]T[KE][VI]L[IV][ITV]G[TV]F[LH][KQ][SA][QY][EQ][HE]	unknown	22	41	1.4e-483
MOTIF 8	DNEDILSLKDSLAAVRNAAQAAARIHQAFRAQSFQLRQLAE	[DLT][NA][ED]D[IE]L[SY]LK[DE][ST]L[AT]A[VY][RC][NT]A[AT][QD]AA[AD]RI[HQ][QT][AM]FR[AMV][QH]SF[QK]L[RK]Q[LK][AK]E	unknown	22	41	1.1e-481
MOTIF 9	PSEENDVSSTQEKDSLLQILLKEKLYSWLLHKIIEDGKGPN	[PS]S[ESL][ED]N[DR]VSST[QK][EA]K[DE]SLL[QE][IK][LA][LM]K[EN][KR]L[YR][SDQ]WLL[HE][KR]I[IM]E[DG]GK[GT]P[NE]	unknown	21	41	8.9e-348
MOTIF 10	PGVTEVSHLHGDRPRDINYGTCTTEAQKTLDLTSWEQDLEQYLPVYAAASSHTSATSTQPDTMSISLQQQNMMKG	P[GS][VI][TN][EA][VF][SQ][HL][LT][HQ][GT]D[RK][PD][RG][DE][ITY][ND][YV][GA][TGS][CI][TIM][TSY]E[AP][QR][KR][TN][LP][DG][LF][TP]SWE[QD][DGV]L[EG][QPN][YC][LDV][PR][VG][YCV][AE][ADS]A[SFQ][SY][HNQ][TP][SP][AFL]T[SL][TKI]Q[PN]DT[MIV][SG][IL][SL][LF][QD][QN][QES][NFT][MLK][MK]K[GQ]	unknown	10	75	7.5e-357
MOTIF 11	CYWMLDGQFEHIVFVHYREVKEGYRSGISCLLADPGSLSESLQTGSTPSPAHENSPAATIQVSPASTSKIGWNRKTLSSEFEDVDSGDDPSSDAPDQPIYGSKSCTASVEPEVAGFPESGRNPPGSWLGESNFNHNTVYGSSFWPGSHHLATNNISMLDHKLYVEQPTTSDFIIKEAQVRLHDVSDAVTCGDKLINDGDVQAVGEYPEKLIQELQGHDFNFIG	CYWMLDGQFEHIVFVHYREVKEGYRSGISCLL[AV]DPGS[LQ]SESLQTG[LS][AT]PS[LP][AT]HENSPAATIQVSP[AT]STSKIGWN[GR]KT[LS]SS[EK]FEDVDSG[DN]DPS[AS][DV]APDQPIYGSKSCTASVEPEVAGFPESGRNPPGSWLGESNFNHNTV[SY]GSSFWPGSHHLATNNISMLDHKLYVEQPTTSDFI[IT]KEAQVRLHD[VG]SDAVTCGDKLINDGDVQAVGEYPEKL[IT]Q[EV][LV][QS][GST][HQS][DMN][FQY][NS][FEG][IKP][EG]	CG-1 DNA Binding Domain	4	223	3.0e-443
MOTIF 12	SYWMLEPDLEHIVLVHYREVKGRRTGGIS	[SC]YW[ML]L[ED][PKQ]DL[ET]HIV[LF]VHY[RL]E[VT]K[GE][RS][RT][TI]GGIS	CG-1 DNA Binding Domain	16	29	7.4e-236
MOTIF 13	VESASGEFGNPLSTESNWQIPSADNALELPKWLMDSSSNFELPYDTRFFEQKTHDFQ	V[EK]SA[SG][GAP]EFGNPL[SP]T[EQ][SP][NH]WQ[IN]P[SL]ADNALELPKW[LS]MDSSSNF[ED]LP[YF]D[TS][RK][FL]FEQ[KS][TA]HDFQ	unknown	7	57	2.2e-227
MOTIF 14	SVNVRNHEMKLLEINTLEWDELLVANGANDSIASRGDNVSCFDQQNQMAVNDFSNYGGLISAHNLSTETSLLVNSIAPVAQSNNAYLGTTGGVCNQISGGQVNTTSQLKDSCA	[SD][VS][NI]V[RA]NHEM[KT]L[HL]EINTLEWDELLV[TA]N[DG][AS]NDS[IA][AV]S[RS]GD[NM][VN]SCFDQ[QW]NQ[MK][AT]VN[GD][FL]SN[YD]GG[LP]ISA[HY]N[LS]S[TP][ED][IT]SLL[VD]N[LS][IV][AD]PVAQSNNAYL[GN]T[TP]GGVC[NY]Q[IT][SP]G[GT][QE]VN[TS]T[SV]Q[LR][KE]DS[CS]A	unknown	6	113	3.1e-319
MOTIF 15	LACSEVREFEYRAGLSKDINV	[LK][AP][CI]S[EQ]V[RL]EF[ED]YR[AV][GPS]L[ST][KH]D[IPS]N[VI]	unknown	22	21	1.8e-199
MOTIF 16	FDIYGLTSREMLLRLKTLLSLKSFSPCNHHCQGVVEKRELIAKIISMKEEEECHQFV	[FL]DIY[GD][LI][TA]SREML[LM]R[LF][KE][TR]LLSLKS[FS][SN][PY][CP]NHH[CS][QE]GV[VR]EKRELI[AT]KIISM[KR]EEEE[CR]H[QW][FI]V	unknown	7	57	3.7e-225
MOTIF 17	EGLKKLDSFGRWITKELGEVD	[EG][GEN]LK[KS][LVQ]DSF[GS][RK]W[IMV][TND]KE[LI][GT][EG][VD][DC]	unknown	20	21	1.2e-189
MOTIF 18	RIEKAVARVQSMFRSKKAQQQYRRMKLAHDEAKLEY	[RG][IV]EKA[VL][AV]RV[QK]SM[FA]R[SD][KQ][KE]A[QR][QE][QE]Y[RM]R[ML][KT][LT][AK][HFY][DG][EQ][AS]KLEY	unknown	12	26	1.1e-166
MOTIF 19	XETTPQSGNATVMDEFDSGFLNHYSPHPS	XETT[PD]QS[GT][NP][ASL][TL][VL]M[DE][EK]FDSGF[LA]NH[YL][SY][PE]HPS	unknown	22	29	6.5e-157
MOTIF 20	HDVLKDDDSDSVMKTYPENDIYLDGNVNYAFSLKKSLLDGE	[HLQ][DMT][VDQ][LPS][KSI][DKN][DAG]D[SH][DEH][SY]V[MPW][KR][TP][YD][PS][ED]N[DY][ILM][YHT]L[DE]G[NK][VS][NV]Y[AS][FLS][SA][LM][KR][KP][SH]L[LF][DN]G[ES]	unknown	41	10	1.6e-165
