# Supplementary material for: Genome-wide comparative and evolutionary analysis of Calmodulin-binding Transcription Activator (CAMTA) family in Gossypium species
Source: Sci Rep. 2018 Apr 3;8:5573. doi: 10.1038/s41598-018-23846-w (PMC5882909; doi:10.1038/s41598-018-23846-w)
Supplement: Supplementary file 7 — Dataset S6 [file 41598_2018_23846_MOESM7_ESM.xls]

## Sheet: Positively co-expressed genes
Supplementary Dataset S6: List of Positively (Pearson correlation coefficent r ≥ 0.95) co-expressed genes with GhCAMTA2A.2
GhCAMTA2A.2	INTERACTION	GENE ID	ANNOTATION	1000_MCGCGB	1000_MCGTGT	1000_MCGCGB/1000_MCGTGT
CotAD_55078	pos_interaction	CotAD_45818	1-deoxy-D-xylulose 5-phosphate reductoisomerase, N-terminal;IPR013644; 1-deoxy-D-xylulose 5-phosphate reductoisomerase, C-terminal	0	1	1
CotAD_55078	pos_interaction	CotAD_23589	AAA+ ATPase domain;IPR003959; ATPase, AAA-type, core;IPR003960; ATPase, AAA-type, conserved site	0	0	0
CotAD_55078	pos_interaction	CotAD_60656	ABC transporter-like;IPR003593; AAA+ ATPase domain;IPR013525; ABC-2 type transporter;IPR013581; Plant PDR ABC transporter associated	0	0	0
CotAD_55078	pos_interaction	CotAD_07247	Actin-binding FH2/DRF autoregulatory;IPR015425; Actin-binding FH2	0	0	0
CotAD_55078	pos_interaction	CotAD_30192	Actinin-type, actin-binding, conserved site;IPR001715; Calponin homology domain	0	0	0
CotAD_55078	pos_interaction	CotAD_25229	Acyl-ACP thioesterase;IPR021113; Acyl-ACP-thioesterase, N-terminal	0	0	0
CotAD_55078	pos_interaction	CotAD_25462	Adenylate kinase	0	0	0
CotAD_55078	pos_interaction	CotAD_16751	Adenylate kinase;IPR007862; Adenylate kinase, active site lid domain	2	0	1
CotAD_55078	pos_interaction	CotAD_62625	Alcohol dehydrogenase, C-terminal	0	0	0
CotAD_55078	pos_interaction	CotAD_62624	Alcohol dehydrogenase, C-terminal;IPR013154; Alcohol dehydrogenase GroES-like	0	0	0
CotAD_55078	pos_interaction	CotAD_48322	Alcohol dehydrogenase, zinc-type, conserved site;IPR013149; Alcohol dehydrogenase, C-terminal;IPR013154; Alcohol dehydrogenase GroES-like	4	5	1
CotAD_55078	pos_interaction	CotAD_36864	Aldehyde dehydrogenase domain	0	1	1
CotAD_55078	pos_interaction	CotAD_02629	Alpha/beta hydrolase fold-1	0	0	0
CotAD_55078	pos_interaction	CotAD_33250	Alpha/beta hydrolase, N-terminal	4	0	1
CotAD_55078	pos_interaction	CotAD_27806	Amine oxidase	2	1	1
CotAD_55078	pos_interaction	CotAD_14331	Amino acid-binding ACT;IPR006139; D-isomer specific 2-hydroxyacid dehydrogenase, catalytic domain;IPR006140; D-isomer specific 2-hydroxyacid dehydrogenase, NAD-binding;IPR015878; S-adenosyl-L-homocysteine hydrolase, NAD binding domain	0	1	1
CotAD_55078	pos_interaction	CotAD_39051	Aminoacyl-tRNA synthetase, class II (D/K/N)	0	0	0
CotAD_55078	pos_interaction	CotAD_55706	Aminotransferase, class IV;IPR018300; Aminotransferase, class IV, conserved site	0	1	1
CotAD_55078	pos_interaction	CotAD_25085	Aminotransferase, class V/Cysteine desulfurase	0	1	1
CotAD_55078	pos_interaction	CotAD_01403	Aminotransferases, class-I, pyridoxal-phosphate-binding site;IPR004839; Aminotransferase, class I/classII	0	0	0
CotAD_55078	pos_interaction	CotAD_59637	Aminotransferases, class-I, pyridoxal-phosphate-binding site;IPR004839; Aminotransferase, class I/classII	0	0	0
CotAD_55078	pos_interaction	CotAD_13003	Ankyrin repeat;IPR020683; Ankyrin repeat-containing domain	0	0	0
CotAD_55078	pos_interaction	CotAD_13868	Ankyrin repeat;IPR020683; Ankyrin repeat-containing domain	2	0	1
CotAD_55078	pos_interaction	CotAD_06205	AP2/ERF domain	2	0	1
CotAD_55078	pos_interaction	CotAD_38426	AP2/ERF domain	6	0	1
CotAD_55078	pos_interaction	CotAD_16240	AP2/ERF domain	0	1	1
CotAD_55078	pos_interaction	CotAD_08496	AP2/ERF domain	0	1	1
CotAD_55078	pos_interaction	CotAD_57101	AP2/ERF domain	3	2	1
CotAD_55078	pos_interaction	CotAD_68032	AP2/ERF domain	0	3	1
CotAD_55078	pos_interaction	CotAD_66400	AP2/ERF domain	0	1	1
CotAD_55078	pos_interaction	CotAD_22058	AP2/ERF domain	0	0	0
CotAD_55078	pos_interaction	CotAD_11087	AP2/ERF domain;IPR003340; B3 DNA binding domain	0	0	0
CotAD_55078	pos_interaction	CotAD_02576	Arabinogalactan peptide, AGP	0	0	0
CotAD_55078	pos_interaction	CotAD_22934	Arf GTPase activating protein	0	1	1
CotAD_55078	pos_interaction	CotAD_72535	Arf GTPase activating protein	0	0	0
CotAD_55078	pos_interaction	CotAD_22189	Arf GTPase activating protein	0	0	0
CotAD_55078	pos_interaction	CotAD_35169	ARID/BRIGHT DNA-binding domain	2	0	1
CotAD_55078	pos_interaction	CotAD_69913	Armadillo	0	0	0
CotAD_55078	pos_interaction	CotAD_30241	Armadillo;IPR003613; U box domain	0	1	1
CotAD_55078	pos_interaction	CotAD_15848	Aromatic-ring hydroxylase-like;IPR013698; Squalene epoxidase	2	0	1
CotAD_55078	pos_interaction	CotAD_20980	Ataxin-2, C-terminal	0	0	0
CotAD_55078	pos_interaction	CotAD_04110	ATPase, AAA-2;IPR019489; Clp ATPase, C-terminal	0	1	1
CotAD_55078	pos_interaction	CotAD_13369	ATPase, P-type, H+ transporting proton pump	0	0	0
CotAD_55078	pos_interaction	CotAD_33178	Autophagy protein Atg8 ubiquitin-like	0	0	0
CotAD_55078	pos_interaction	CotAD_12195	AUX/IAA protein;IPR011525; Aux/IAA-ARF-dimerisation	0	0	0
CotAD_55078	pos_interaction	CotAD_49694	AUX/IAA protein;IPR011525; Aux/IAA-ARF-dimerisation	0	3	1
CotAD_55078	pos_interaction	CotAD_68412	AUX/IAA protein;IPR011525; Aux/IAA-ARF-dimerisation	0	0	0
CotAD_55078	pos_interaction	CotAD_76039	AUX/IAA protein;IPR011525; Aux/IAA-ARF-dimerisation	0	0	0
CotAD_55078	pos_interaction	CotAD_53838	Auxin responsive SAUR protein	0	2	1
CotAD_55078	pos_interaction	CotAD_60007	Auxin responsive SAUR protein	2	0	1
CotAD_55078	pos_interaction	CotAD_60260	Auxin responsive SAUR protein	0	0	0
CotAD_55078	pos_interaction	CotAD_02420	B3 DNA binding domain	0	1	1
CotAD_55078	pos_interaction	CotAD_31279	B3 DNA binding domain;IPR007930; Protein of unknown function DUF724	0	0	0
CotAD_55078	pos_interaction	CotAD_00650	B3 DNA binding domain;IPR010525; Auxin response factor	0	0	0
CotAD_55078	pos_interaction	CotAD_75066	BAG domain;IPR019955; Ubiquitin supergroup	2	1	1
CotAD_55078	pos_interaction	CotAD_40432	Basic-leucine zipper domain;IPR011616; bZIP transcription factor, bZIP-1	0	0	0
CotAD_55078	pos_interaction	CotAD_39019	Basic-leucine zipper domain;IPR011616; bZIP transcription factor, bZIP-1	4	1	1
CotAD_55078	pos_interaction	CotAD_43675	Basic-leucine zipper domain;IPR011616; bZIP transcription factor, bZIP-1	0	0	0
CotAD_55078	pos_interaction	CotAD_36925	Bet v I domain;IPR024949; Bet v I type allergen	0	0	0
CotAD_55078	pos_interaction	CotAD_41478	Bet v I domain;IPR024949; Bet v I type allergen	0	0	0
CotAD_55078	pos_interaction	CotAD_36547	Beta-ketoacyl synthase, N-terminal	0	0	0
CotAD_55078	pos_interaction	CotAD_68865	Bifunctional inhibitor/plant lipid transfer protein/seed storage helical domain	0	0	0
CotAD_55078	pos_interaction	CotAD_19270	Biotin/lipoyl attachment;IPR001078; 2-oxoacid dehydrogenase acyltransferase, catalytic domain	0	0	0
CotAD_55078	pos_interaction	CotAD_02251	Brix domain	0	2	1
CotAD_55078	pos_interaction	CotAD_06659	Brix domain	0	1	1
CotAD_55078	pos_interaction	CotAD_53830	Bromodomain transcription factor;IPR019473; Transcription factor TFIID, subunit 8, C-terminal	0	0	0
CotAD_55078	pos_interaction	CotAD_17869	BSD	0	0	0
CotAD_55078	pos_interaction	CotAD_00163	BTB/POZ-like;IPR003131; Potassium channel, voltage dependent, Kv, tetramerisation	0	0	0
CotAD_55078	pos_interaction	CotAD_55352	C2 calcium-dependent membrane targeting;IPR013583; Phosphoribosyltransferase C-terminal;IPR018029; C2 membrane targeting protein	0	0	0
CotAD_55078	pos_interaction	CotAD_63857	C2 calcium-dependent membrane targeting;IPR013583; Phosphoribosyltransferase C-terminal;IPR018029; C2 membrane targeting protein	0	0	0
CotAD_55078	pos_interaction	CotAD_11789	C2 calcium-dependent membrane targeting;IPR018029; C2 membrane targeting protein;IPR020477; C2 domain	0	0	0
CotAD_55078	pos_interaction	CotAD_17584	Calcium-binding EF-hand;IPR018247; EF-Hand 1, calcium-binding site;IPR018249; EF-HAND 2	0	0	0
CotAD_55078	pos_interaction	CotAD_76046	Calcium-binding EF-hand;IPR018247; EF-Hand 1, calcium-binding site;IPR018249; EF-HAND 2	0	0	0
CotAD_55078	pos_interaction	CotAD_22384	Calmodulin-binding domain, plant	0	0	0
CotAD_55078	pos_interaction	CotAD_43440	Calmodulin-binding domain, plant	0	0	0
CotAD_55078	pos_interaction	CotAD_38933	Casein kinase II, regulatory subunit	0	0	0
CotAD_55078	pos_interaction	CotAD_32729	Cellulose synthase	0	0	0
CotAD_55078	pos_interaction	CotAD_61788	Cellulose synthase	0	0	0
CotAD_55078	pos_interaction	CotAD_55843	Cellulose synthase	0	0	0
CotAD_55078	pos_interaction	CotAD_72946	Chaperone DnaJ, C-terminal	0	0	0
CotAD_55078	pos_interaction	CotAD_10673	Citrate synthase-like	0	1	1
CotAD_55078	pos_interaction	CotAD_69061	Coiled-coil domain containing protein 109, C-terminal	0	4	1
CotAD_55078	pos_interaction	CotAD_59534	Copper amine oxidase, C-terminal;IPR015800; Copper amine oxidase, N2-terminal;IPR015802; Copper amine oxidase, N3-terminal	0	0	0
CotAD_55078	pos_interaction	CotAD_21186	CRAL-TRIO domain;IPR011074; CRAL/TRIO, N-terminal domain	0	0	0
CotAD_55078	pos_interaction	CotAD_41987	Crotonase, core	2	0	1
CotAD_55078	pos_interaction	CotAD_73181	CS-like domain;IPR007699; SGS;IPR015120; Siah interacting protein, N-terminal;IPR017447; CS domain	0	0	0
CotAD_55078	pos_interaction	CotAD_68043	Cyclin, C-terminal;IPR006671; Cyclin, N-terminal;IPR013763; Cyclin-like	0	1	1
CotAD_55078	pos_interaction	CotAD_27291	Cyclophilin-like peptidyl-prolyl cis-trans isomerase domain;IPR020892; Cyclophilin-type peptidyl-prolyl cis-trans isomerase, conserved site	0	0	0
CotAD_55078	pos_interaction	CotAD_47427	Cystathionine beta-synthase, core;IPR002550; Domain of unknown function DUF21	2	1	1
CotAD_55078	pos_interaction	CotAD_11559	Cystathionine beta-synthase, core;IPR002550; Domain of unknown function DUF21	0	3	1
CotAD_55078	pos_interaction	CotAD_51302	Cystathionine beta-synthase, core;IPR002550; Domain of unknown function DUF21	2	0	1
CotAD_55078	pos_interaction	CotAD_18939	Cytidylyltransferase	0	1	1
CotAD_55078	pos_interaction	CotAD_43207	Cytochrome b245, heavy chain;IPR002048; Calcium-binding EF-hand;IPR013112; FAD-binding 8;IPR013121reductase-type FAD-binding domain	0	0	0
CotAD_55078	pos_interaction	CotAD_25388	Cytochrome P450;IPR002401; Cytochrome P450, E-class, group I;IPR017972; Cytochrome P450, conserved site	0	0	0
CotAD_55078	pos_interaction	CotAD_36435	Cytochrome P450;IPR002401; Cytochrome P450, E-class, group I;IPR017972; Cytochrome P450, conserved site	0	1	1
CotAD_55078	pos_interaction	CotAD_41799	Cytochrome P450;IPR002401; Cytochrome P450, E-class, group I;IPR017972; Cytochrome P450, conserved site	0	0	0
CotAD_55078	pos_interaction	CotAD_49027	Cytochrome P450;IPR002401; Cytochrome P450, E-class, group I;IPR017972; Cytochrome P450, conserved site	0	0	0
CotAD_55078	pos_interaction	CotAD_36287	Development/cell death domain	4	1	1
CotAD_55078	pos_interaction	CotAD_59482	Diacylglycerol kinase, accessory domain;IPR001206; Diacylglycerol kinase, catalytic domain	0	1	1
CotAD_55078	pos_interaction	CotAD_49171	Disease resistance protein;IPR001611; Leucine-rich repeat;IPR002182; NB-ARC	0	1	1
CotAD_55078	pos_interaction	CotAD_49163	Disease resistance protein;IPR001611; Leucine-rich repeat;IPR002182; NB-ARC;IPR003591; Leucine-rich repeat, typical subtype	2	1	1
CotAD_55078	pos_interaction	CotAD_38038	Disease resistance protein;IPR001611; Leucine-rich repeat;IPR002182; NB-ARC;IPR008808; Powdery mildew resistance protein, RPW8 domain	0	0	0
CotAD_55078	pos_interaction	CotAD_25236	Disease resistance protein;IPR002182; NB-ARC	0	0	0
CotAD_55078	pos_interaction	CotAD_29802	DNA-binding WRKY	0	1	1
CotAD_55078	pos_interaction	CotAD_49940	DNA-binding WRKY	0	0	0
CotAD_55078	pos_interaction	CotAD_57323	DNA-binding WRKY	0	1	1
CotAD_55078	pos_interaction	CotAD_72310	DNA-binding WRKY	2	0	1
CotAD_55078	pos_interaction	CotAD_49552	DNA-binding WRKY;IPR018872; Zn-cluster domain	0	0	0
CotAD_55078	pos_interaction	CotAD_57094	DNA-directed RNA polymerase III subunit Rpc5	0	0	0
CotAD_55078	pos_interaction	CotAD_00062	Domain of unknown function DUF1336	0	1	1
CotAD_55078	pos_interaction	CotAD_38535	Domain of unknown function DUF221	0	2	1
CotAD_55078	pos_interaction	CotAD_67603	Domain of unknown function DUF2431	0	1	1
CotAD_55078	pos_interaction	CotAD_08673	Domain of unknown function DUF250	0	0	0
CotAD_55078	pos_interaction	CotAD_45261	Domain of unknown function DUF250	0	0	0
CotAD_55078	pos_interaction	CotAD_09287	Domain of unknown function DUF292, eukaryotic	0	1	1
CotAD_55078	pos_interaction	CotAD_20274	Domain of unknown function DUF3700	0	1	1
CotAD_55078	pos_interaction	CotAD_73158	Domain of unknown function DUF4050	2	0	1
CotAD_55078	pos_interaction	CotAD_68284	Domain of unknown function DUF4057	0	0	0
CotAD_55078	pos_interaction	CotAD_19674	Domain of unknown function DUF4057	0	2	1
CotAD_55078	pos_interaction	CotAD_05338	Domain of unknown function DUF4057	0	4	1
CotAD_55078	pos_interaction	CotAD_33237	Domain of unknown function DUF632;IPR006868; Domain of unknown function DUF630	0	0	0
CotAD_55078	pos_interaction	CotAD_38967	Domain of unknown function DUF632;IPR006868; Domain of unknown function DUF630	0	1	1
CotAD_55078	pos_interaction	CotAD_70665	Domain of unknown function DUF862, eukaryotic	2	0	1
CotAD_55078	pos_interaction	CotAD_38430	Dormancyauxin associated	0	1	1
CotAD_55078	pos_interaction	CotAD_11058	Drought induced 19/ RING finger protein 114	0	0	0
CotAD_55078	pos_interaction	CotAD_41168	Drought induced 19/ RING finger protein 114	0	0	0
CotAD_55078	pos_interaction	CotAD_41464	Drought induced 19/ RING finger protein 114	0	0	0
CotAD_55078	pos_interaction	CotAD_27728	Drug/metabolite transporter;IPR004853; Domain of unknown function DUF250	0	0	0
CotAD_55078	pos_interaction	CotAD_35495	Drug/metabolite transporter;IPR004853; Domain of unknown function DUF250	0	0	0
CotAD_55078	pos_interaction	CotAD_17246	Dual specificity phosphatase, catalytic domain;IPR000387; Protein-tyrosine/Dual-specificity phosphatase	0	0	0
CotAD_55078	pos_interaction	CotAD_68743	Dynamin central domain;IPR003130; Dynamin GTPase effector;IPR020850; GTPase effector domain, GED	0	0	0
CotAD_55078	pos_interaction	CotAD_17268	EAP30;IPR021648; Vacuolar protein sorting protein, Vps36	0	0	0
CotAD_55078	pos_interaction	CotAD_71504	Electron transfer flavoprotein-ubiquinone oxidoreductase	0	0	0
CotAD_55078	pos_interaction	CotAD_42866	ESCRT-II complex, vps25 subunit	0	0	0
CotAD_55078	pos_interaction	CotAD_43220	Exostosin-like	0	0	0
CotAD_55078	pos_interaction	CotAD_64262	Exostosin-like	0	0	0
CotAD_55078	pos_interaction	CotAD_76807	FAD dependent oxidoreductase	0	2	1
CotAD_55078	pos_interaction	CotAD_62392	FAD linked oxidase, N-terminal;IPR011601; UDP-N-acetylenolpyruvoylglucosamine reductase, C-terminal	0	0	0
CotAD_55078	pos_interaction	CotAD_47622	Fatty acid desaturase, type 1;IPR021863; Protein of unknown function DUF3474	0	0	0
CotAD_55078	pos_interaction	CotAD_25368	Fatty acid hydroxylase	0	1	1
CotAD_55078	pos_interaction	CotAD_37440	Fatty acid hydroxylase	0	1	1
CotAD_55078	pos_interaction	CotAD_26727	F-box domain, cyclin-like	2	0	1
CotAD_55078	pos_interaction	CotAD_42831	F-box domain, cyclin-like;IPR004289; Herpesvirus UL92	0	0	0
CotAD_55078	pos_interaction	CotAD_14203	F-box domain, cyclin-like;IPR006652; Kelch repeat type 1	0	0	0
CotAD_55078	pos_interaction	CotAD_43245	Ferredoxin thioredoxin reductase, alpha chain	0	1	1
CotAD_55078	pos_interaction	CotAD_09233	FMN-dependent dehydrogenase;IPR002885; Pentatricopeptide repeat	0	1	1
CotAD_55078	pos_interaction	CotAD_15645	Formylmethionine deformylase;IPR023635; Peptide deformylase	0	1	1
CotAD_55078	pos_interaction	CotAD_42336	GDP-fucose protein O-fucosyltransferase	0	0	0
CotAD_55078	pos_interaction	CotAD_04967	Glutaredoxin	0	0	0
CotAD_55078	pos_interaction	CotAD_27207	Glutaredoxin	0	0	0
CotAD_55078	pos_interaction	CotAD_76278	Glutaredoxin	0	0	0
CotAD_55078	pos_interaction	CotAD_51884	Glutathione peroxidase	0	0	0
CotAD_55078	pos_interaction	CotAD_54994	Glutathione peroxidase	2	0	1
CotAD_55078	pos_interaction	CotAD_03852	Glyceraldehyde 3-phosphate dehydrogenase	0	0	0
CotAD_55078	pos_interaction	CotAD_19878	Glycerophosphoryl diester phosphodiesterase	0	0	0
CotAD_55078	pos_interaction	CotAD_39362	Glycoside hydrolase, family 1;IPR018120; Glycoside hydrolase, family 1, active site	2	0	1
CotAD_55078	pos_interaction	CotAD_39471	Glycoside hydrolase, family 13;IPR006047	0	0	0
CotAD_55078	pos_interaction	CotAD_07302	Glycoside hydrolase, family 14	0	0	0
CotAD_55078	pos_interaction	CotAD_35508	Glycoside hydrolase, family 16;IPR008263; Glycoside hydrolase, family 16, active site;IPR008264; Beta-glucanase	0	0	0
CotAD_55078	pos_interaction	CotAD_10495	Glycoside hydrolase, family 17	0	1	1
CotAD_55078	pos_interaction	CotAD_44294	Glycoside hydrolase, family 17;IPR012946; X8	0	2	1
CotAD_55078	pos_interaction	CotAD_72223	Glycoside hydrolase, family 3, N-terminal;IPR002772; Glycoside hydrolase family 3 C-terminal domain	0	1	1
CotAD_55078	pos_interaction	CotAD_67005	Glycoside hydrolase, family 3, N-terminal;IPR002772; Glycoside hydrolase family 3 C-terminal domain	0	1	1
CotAD_55078	pos_interaction	CotAD_16268	Glycoside hydrolase, family 3, N-terminal;IPR002772; Glycoside hydrolase family 3 C-terminal domain	0	0	0
CotAD_55078	pos_interaction	CotAD_08344	Glycoside hydrolase, family 35;IPR025300; Beta-galactosidase jelly roll domain	0	0	0
CotAD_55078	pos_interaction	CotAD_45826	Glycoside hydrolase, family 47	0	0	0
CotAD_55078	pos_interaction	CotAD_48586	Glycoside hydrolase, family 5	0	1	1
CotAD_55078	pos_interaction	CotAD_47043	Glycoside hydrolase, family 63	0	0	0
CotAD_55078	pos_interaction	CotAD_49135	Glycoside hydrolase, family 79	0	0	0
CotAD_55078	pos_interaction	CotAD_76867	Glycoside hydrolase, family 9	5	0	1
CotAD_55078	pos_interaction	CotAD_59353	Glycosyl transferase, ALG6/ALG8	0	0	0
CotAD_55078	pos_interaction	CotAD_06138	Glycosyl transferase, family 14	0	1	1
CotAD_55078	pos_interaction	CotAD_16908	Glycosyl transferase, family 14	0	0	0
CotAD_55078	pos_interaction	CotAD_00025	Glycosyl transferase, family 14	0	0	0
CotAD_55078	pos_interaction	CotAD_44086	Glycosyl transferase, family 14	0	2	1
CotAD_55078	pos_interaction	CotAD_24751	Glycosyl transferase, family 20;IPR003337; Trehalose-phosphatase	2	0	1
CotAD_55078	pos_interaction	CotAD_61517	Glycosyl transferase, family 28, C-terminal;IPR009695; Diacylglycerol glucosyltransferase, N-terminal	0	1	1
CotAD_55078	pos_interaction	CotAD_32925	Glycosyl transferase, family 31	0	0	0
CotAD_55078	pos_interaction	CotAD_39037	GNS1/SUR4 membrane protein	4	0	1
CotAD_55078	pos_interaction	CotAD_53770	Golgin subfamily A member 5	0	0	0
CotAD_55078	pos_interaction	CotAD_35669	Haloacid dehalogenase/epoxide hydrolase	0	0	0
CotAD_55078	pos_interaction	CotAD_47945	Haloacid dehalogenase-like hydrolase;IPR006068; ATPase, P-type cation-transporter, C-terminal;IPR008250; ATPase, P-type, ATPase-associated domain	0	0	0
CotAD_55078	pos_interaction	CotAD_05496	Heat shock protein DnaJ	0	0	0
CotAD_55078	pos_interaction	CotAD_37911	Heat shock protein DnaJ	0	0	0
CotAD_55078	pos_interaction	CotAD_48289	Heat shock protein Hsp90	0	0	0
CotAD_55078	pos_interaction	CotAD_40751	HEAT, type 2;IPR021841; Protein of unknown function DUF3434	0	0	0
CotAD_55078	pos_interaction	CotAD_08029	Heavy metal-associated domain, HMA	0	0	0
CotAD_55078	pos_interaction	CotAD_29611	Heavy metal-associated domain, HMA	0	0	0
CotAD_55078	pos_interaction	CotAD_52003	Heavy metal-associated domain, HMA	0	0	0
CotAD_55078	pos_interaction	CotAD_17290	Helix-loop-helix DNA-binding	0	0	0
CotAD_55078	pos_interaction	CotAD_72404	Helix-loop-helix DNA-binding	0	0	0
CotAD_55078	pos_interaction	CotAD_69884	Helix-loop-helix DNA-binding	0	1	1
CotAD_55078	pos_interaction	CotAD_49557	Helix-loop-helix DNA-binding	0	0	0
CotAD_55078	pos_interaction	CotAD_04854	Helix-loop-helix DNA-binding	0	0	0
CotAD_55078	pos_interaction	CotAD_40819	Helix-loop-helix DNA-binding	2	0	1
CotAD_55078	pos_interaction	CotAD_25341	Helix-loop-helix DNA-binding	0	0	0
CotAD_55078	pos_interaction	CotAD_07344	Homeodomain	3	1	1
CotAD_55078	pos_interaction	CotAD_23526	Homeodomain;IPR006563; POX;IPR008422; Homeobox KN domain	0	0	0
CotAD_55078	pos_interaction	CotAD_56385	Homeodomain;IPR006563; POX;IPR008422; Homeobox KN domain	0	1	1
CotAD_55078	pos_interaction	CotAD_04741	Homeodomain;IPR017970; Homeobox, conserved site	0	0	0
CotAD_55078	pos_interaction	CotAD_28020	Hydroxymethylglutaryl-coenzyme A synthase	0	0	0
CotAD_55078	pos_interaction	CotAD_54424	Inosine/uridine-preferring nucleoside hydrolase domain	0	1	1
CotAD_55078	pos_interaction	CotAD_37712	IQ motif, EF-hand binding site;IPR005559; CG-1 DNA-binding domain;IPR020683; Ankyrin repeat-containing domain	0	0	0
CotAD_55078	pos_interaction	CotAD_07315	JAB1/Mov34/MPN/PAD-1;IPR024969; Rpn11/EIF3F C-terminal domain	0	0	0
CotAD_55078	pos_interaction	CotAD_03124	K+ potassium transporter	0	1	1
CotAD_55078	pos_interaction	CotAD_46602	K+ potassium transporter	0	0	0
CotAD_55078	pos_interaction	CotAD_69469	Kelch repeat type 1	2	0	1
CotAD_55078	pos_interaction	CotAD_17172	Kinesin, motor domain;IPR019821; Kinesin, motor region, conserved site	2	0	1
CotAD_55078	pos_interaction	CotAD_18089	Kinesin, motor domain;IPR019821; Kinesin, motor region, conserved site	2	0	1
CotAD_55078	pos_interaction	CotAD_00275	Late embryogenesis abundant protein, LEA-14	0	2	1
CotAD_55078	pos_interaction	CotAD_21924	Late embryogenesis abundant protein, LEA-14	4	2	1
CotAD_55078	pos_interaction	CotAD_64657	Late embryogenesis abundant protein, LEA-14	4	2	1
CotAD_55078	pos_interaction	CotAD_73332	Lateral organ boundaries, LOB	0	1	1
CotAD_55078	pos_interaction	CotAD_50669	Lecithin:cholesterol/phospholipid:diacylglycerol acyltransferase	0	0	0
CotAD_55078	pos_interaction	CotAD_09581	Leucine-rich repeat;IPR013210; Leucine-rich repeat-containing N-terminal, type 2	0	1	1
CotAD_55078	pos_interaction	CotAD_35305	Lipase, class 3;IPR005592; Mono-/di-acylglycerol lipase, N-terminal	2	0	1
CotAD_55078	pos_interaction	CotAD_19328	Major intrinsic protein;IPR022357; Major intrinsic protein, conserved site	0	0	0
CotAD_55078	pos_interaction	CotAD_69002	Major intrinsic protein;IPR022357; Major intrinsic protein, conserved site	0	0	0
CotAD_55078	pos_interaction	CotAD_03996	Major sperm protein	0	0	0
CotAD_55078	pos_interaction	CotAD_20599	Major sperm protein	2	0	1
CotAD_55078	pos_interaction	CotAD_70247	Mediator complex, subunit Med25, von Willebrand factor type A	0	2	1
CotAD_55078	pos_interaction	CotAD_26574	Metallophosphoesterase domain	0	0	0
CotAD_55078	pos_interaction	CotAD_04803	Metallophosphoesterase domain;IPR006186; Serine/threonine-specific protein phosphatase/bis(5-nucleosyl)-tetraphosphatase	0	0	0
CotAD_55078	pos_interaction	CotAD_34612	Metallophosphoesterase domain;IPR006186; Serine/threonine-specific protein phosphatase/bis(5-nucleosyl)-tetraphosphatase	2	0	1
CotAD_55078	pos_interaction	CotAD_30563	Metallothionein, family 15, plant	0	1	1
CotAD_55078	pos_interaction	CotAD_16016	Methyltransferase type 11	0	0	0
CotAD_55078	pos_interaction	CotAD_24337	Methyltransferase type 11	3	2	1
CotAD_55078	pos_interaction	CotAD_75162	Methyltransferase type 11	0	1	1
CotAD_55078	pos_interaction	CotAD_31242	Mg2+ transporter protein, CorA-like/Zinc transport protein ZntB	0	0	0
CotAD_55078	pos_interaction	CotAD_60324	Mitochondrial carrier protein;IPR018108; Mitochondrial substrate/solute carrier	0	0	0
CotAD_55078	pos_interaction	CotAD_33254	Mitochondrial inner membrane translocase subunit Tim17/Tim22/Tim23/peroxisomal protein PMP24	0	0	0
CotAD_55078	pos_interaction	CotAD_17241	Mitochondrial inner membrane translocase subunit Tim17/Tim22/Tim23/peroxisomal protein PMP24	0	0	0
CotAD_55078	pos_interaction	CotAD_40527	Mitochondrial substrate/solute carrier	0	1	1
CotAD_55078	pos_interaction	CotAD_67512	Mitochondrial substrate/solute carrier	0	0	0
CotAD_55078	pos_interaction	CotAD_12423	Mlo-related protein	0	0	0
CotAD_55078	pos_interaction	CotAD_11397	MORN motif	0	0	0
CotAD_55078	pos_interaction	CotAD_01144	MORN motif	0	0	0
CotAD_55078	pos_interaction	CotAD_51074	Multi antimicrobial extrusion protein	0	0	0
CotAD_55078	pos_interaction	CotAD_31191	Multicopper oxidase, type 1;IPR002355; Multicopper oxidase, copper-binding site;IPR011706; Multicopper oxidase, type 2;IPR011707; Multicopper oxidase, type 3	0	2	1
CotAD_55078	pos_interaction	CotAD_30150	Multicopper oxidase, type 1;IPR011706; Multicopper oxidase, type 2;IPR011707; Multicopper oxidase, type 3	0	0	0
CotAD_55078	pos_interaction	CotAD_42997	Myb/SANT-like domain	0	0	0
CotAD_55078	pos_interaction	CotAD_61907	Myb-like domain	0	0	0
CotAD_55078	pos_interaction	CotAD_18100	Na+/H+ exchanger;IPR006153; Cation/H+ exchanger	0	0	0
CotAD_55078	pos_interaction	CotAD_60451	NAD-dependent epimerase/dehydratase	3	1	1
CotAD_55078	pos_interaction	CotAD_15185	NAD-dependent epimerase/dehydratase;IPR025308; UDP-glucose 4-epimerase C-terminal domain	2	0	1
CotAD_55078	pos_interaction	CotAD_39497	NADH:ubiquinone/plastoquinone oxidoreductase	4	0	1
CotAD_55078	pos_interaction	CotAD_59330	NADPH-dependent FMN reductase;IPR008254; Flavodoxin/nitric oxide synthase	0	0	0
CotAD_55078	pos_interaction	CotAD_47352	NERD	0	0	0
CotAD_55078	pos_interaction	CotAD_56680	NIF system FeS cluster assembly, NifU, N-terminal	2	0	1
CotAD_55078	pos_interaction	CotAD_74158	NIF system FeS cluster assembly, NifU, N-terminal	6	0	1
CotAD_55078	pos_interaction	CotAD_55642	NLI interacting factor	0	0	0
CotAD_55078	pos_interaction	CotAD_16394	Oligosaccharide biosynthesis protein Alg14-like	0	0	0
CotAD_55078	pos_interaction	CotAD_32911	Oxysterol-binding protein;IPR001849; Pleckstrin homology domain	0	1	1
CotAD_55078	pos_interaction	CotAD_53321	PAPA-1-like conserved region;IPR007529; Zinc finger, HIT-type	0	0	0
CotAD_55078	pos_interaction	CotAD_37762	Patatin/Phospholipase A2-related	0	0	0
CotAD_55078	pos_interaction	CotAD_61488	Pathogenic type III effector avirulence factor Avr cleavage site	0	0	0
CotAD_55078	pos_interaction	CotAD_39254	Pectinesterase inhibitor	0	1	1
CotAD_55078	pos_interaction	CotAD_31115	Pentapeptide repeat	2	0	1
CotAD_55078	pos_interaction	CotAD_31863	Pentatricopeptide repeat	2	0	1
CotAD_55078	pos_interaction	CotAD_00065	Peptidase A1	0	2	1
CotAD_55078	pos_interaction	CotAD_21464	Peptidase A1;IPR001969; Peptidase aspartic, active site	2	0	1
CotAD_55078	pos_interaction	CotAD_76582	Peptidase C19, ubiquitin carboxyl-terminal hydrolase 2	0	0	0
CotAD_55078	pos_interaction	CotAD_38385	Peptidase M1, membrane alanine aminopeptidase, N-terminal	0	4	1
CotAD_55078	pos_interaction	CotAD_35616	Peptidase S54, rhomboid domain	4	0	1
CotAD_55078	pos_interaction	CotAD_19307	Peptidyl-prolyl cis-trans isomerase, FKBP-type, domain	0	1	1
CotAD_55078	pos_interaction	CotAD_02730	Per1-like	0	0	0
CotAD_55078	pos_interaction	CotAD_01686	PHF5-like	0	0	0
CotAD_55078	pos_interaction	CotAD_19264	Phosphoadenosine phosphosulphate reductase;IPR012336; Thioredoxin-like fold;IPR013766; Thioredoxin domain	0	0	0
CotAD_55078	pos_interaction	CotAD_35464	Phosphoadenosine phosphosulphate reductase;IPR012336; Thioredoxin-like fold;IPR013766; Thioredoxin domain	0	0	0
CotAD_55078	pos_interaction	CotAD_59856	Phosphoadenosine phosphosulphate reductase;IPR012336; Thioredoxin-like fold;IPR013766; Thioredoxin domain	0	0	0
CotAD_55078	pos_interaction	CotAD_57697	Phosphoenolpyruvate carboxylase, active site;IPR021135; Phosphoenolpyruvate carboxylase	0	0	0
CotAD_55078	pos_interaction	CotAD_17409	Phospholipase C, phosphatidylinositol-specific	0	0	0
CotAD_55078	pos_interaction	CotAD_66880	Phospholipid/glycerol acyltransferase	0	1	1
CotAD_55078	pos_interaction	CotAD_29871	Photosystem I PsaD	0	0	0
CotAD_55078	pos_interaction	CotAD_24923	Photosystem II PsbW, class 2	0	1	1
CotAD_55078	pos_interaction	CotAD_69322	Phox homologous domain	0	0	0
CotAD_55078	pos_interaction	CotAD_73345	Phox/Bem1p	0	0	0
CotAD_55078	pos_interaction	CotAD_34955	Polycomb protein, VEFS-Box	0	1	1
CotAD_55078	pos_interaction	CotAD_13290	Prenyltransferase/squalene oxidase	0	0	0
CotAD_55078	pos_interaction	CotAD_05329	Protein kinase, catalytic domain	2	0	1
CotAD_55078	pos_interaction	CotAD_70157	Protein kinase, catalytic domain	0	0	0
CotAD_55078	pos_interaction	CotAD_10699	Protein kinase, catalytic domain;IPR000961; AGC-kinase, C-terminal;IPR002290; Serine/threonine- / dual-specificity protein kinaseProtein kinase	0	0	0
CotAD_55078	pos_interaction	CotAD_18350	Protein kinase, catalytic domain;IPR000961; AGC-kinase, C-terminal;IPR002290; Serine/threonine- / dual-specificity protein kinaseProtein kinase	0	1	1
CotAD_55078	pos_interaction	CotAD_55054	Protein kinase, catalytic domain;IPR000961; AGC-kinase, C-terminal;IPR002290; Serine/threonine- / dual-specificity protein kinaseProtein kinase	0	0	0
CotAD_55078	pos_interaction	CotAD_21723	Protein kinase, catalytic domain;IPR001245; Serine-threonine/tyrosine-protein kinase catalytic domain;IPR002290; Serine/threonine- / dual-specificity protein kinase, catalytic domain;IPR010632; Domain of unknown function DUF1221;IPR020635; Tyrosine-protein kinase, catalytic domain	0	1	1
CotAD_55078	pos_interaction	CotAD_05438	Protein kinase, catalytic domain;IPR001245; Serine-threonine/tyrosine-protein kinase catalytic domainSerine/threonine-protein kinase	0	0	0
CotAD_55078	pos_interaction	CotAD_05546	Protein kinase, catalytic domain;IPR001245; Serine-threonine/tyrosine-protein kinase catalytic domainSerine/threonine-protein kinase	0	0	0
CotAD_55078	pos_interaction	CotAD_05659	Protein kinase, catalytic domain;IPR001245; Serine-threonine/tyrosine-protein kinase catalytic domainSerine/threonine-protein kinase	0	1	1
CotAD_55078	pos_interaction	CotAD_22071	Protein kinase, catalytic domain;IPR001245; Serine-threonine/tyrosine-protein kinase catalytic domainSerine/threonine-protein kinase	2	0	1
CotAD_55078	pos_interaction	CotAD_25187	Protein kinase, catalytic domain;IPR001245; Serine-threonine/tyrosine-protein kinase catalytic domainSerine/threonine-protein kinase	2	0	1
CotAD_55078	pos_interaction	CotAD_25458	Protein kinase, catalytic domain;IPR001245; Serine-threonine/tyrosine-protein kinase catalytic domainSerine/threonine-protein kinase	0	0	0
CotAD_55078	pos_interaction	CotAD_35545	Protein kinase, catalytic domain;IPR001245; Serine-threonine/tyrosine-protein kinase catalytic domainSerine/threonine-protein kinase	3	4	1
CotAD_55078	pos_interaction	CotAD_47085	Protein kinase, catalytic domain;IPR001245; Serine-threonine/tyrosine-protein kinase catalytic domainSerine/threonine-protein kinase	0	0	0
CotAD_55078	pos_interaction	CotAD_51210	Protein kinase, catalytic domain;IPR001245; Serine-threonine/tyrosine-protein kinase catalytic domainSerine/threonine-protein kinase	2	0	1
CotAD_55078	pos_interaction	CotAD_51281	Protein kinase, catalytic domain;IPR001245; Serine-threonine/tyrosine-protein kinase catalytic domainSerine/threonine-protein kinase	0	0	0
CotAD_55078	pos_interaction	CotAD_62120	Protein kinase, catalytic domain;IPR001245; Serine-threonine/tyrosine-protein kinase catalytic domainSerine/threonine-protein kinase	0	0	0
CotAD_55078	pos_interaction	CotAD_65593	Protein kinase, catalytic domain;IPR001245; Serine-threonine/tyrosine-protein kinase catalytic domainSerine/threonine-protein kinase	0	0	0
CotAD_55078	pos_interaction	CotAD_69129	Protein kinase, catalytic domain;IPR001245; Serine-threonine/tyrosine-protein kinase catalytic domainSerine/threonine-protein kinase	0	0	0
CotAD_55078	pos_interaction	CotAD_19668	Protein kinase, catalytic domain;IPR001611; Leucine-rich repeat	0	0	0
CotAD_55078	pos_interaction	CotAD_43738	Protein kinase, catalytic domain;IPR001611; Leucine-rich repeat	0	0	0
CotAD_55078	pos_interaction	CotAD_50934	Protein kinase, catalytic domain;IPR001611; Leucine-rich repeat	0	0	0
CotAD_55078	pos_interaction	CotAD_58704	Protein kinase, catalytic domain;IPR001611; Leucine-rich repeat	0	0	0
CotAD_55078	pos_interaction	CotAD_59386	Protein kinase, catalytic domain;IPR001611; Leucine-rich repeat	0	0	0
CotAD_55078	pos_interaction	CotAD_65393	Protein kinase, catalytic domain;IPR001611; Leucine-rich repeat	0	0	0
CotAD_55078	pos_interaction	CotAD_71264	Protein kinase, catalytic domain;IPR001611; Leucine-rich repeat	0	0	0
CotAD_55078	pos_interaction	CotAD_47174	Protein kinase, catalytic domain;IPR001611; Leucine-rich repeat;IPR002290; Serine/threonine- / dual-specificity protein kinase, catalytic domain;IPR020635; Tyrosine-protein kinase, catalytic domain	0	1	1
CotAD_55078	pos_interaction	CotAD_13472	Protein kinase, catalytic domain;IPR002290; Serine/threonine- / dual-specificity protein kinase, catalytic domain;IPR003527; MAP kinase, conserved site;IPR008271; Serine/threonine-protein kinase, active site;IPR017441; Protein kinase, ATP binding site;IPR020635; Tyrosine-protein kinase, catalytic domain;	2	0	1
CotAD_55078	pos_interaction	CotAD_35279	Protein kinase, catalytic domain;IPR002290; Serine/threonine- / dual-specificity protein kinase, catalytic domain;IPR008271; Serine/threonine-protein kinase, active site;IPR017441; Protein kinase, ATP binding site;IPR020635; Tyrosine-protein kinase, catalytic domain	0	1	1
CotAD_55078	pos_interaction	CotAD_51121	Protein kinase, catalytic domain;IPR002290; Serine/threonine- / dual-specificity protein kinase, catalytic domain;IPR008271; Serine/threonine-protein kinase, active site;IPR017441; Protein kinase, ATP binding site;IPR020635; Tyrosine-protein kinase, catalytic domain	0	1	1
CotAD_55078	pos_interaction	CotAD_34429	Protein kinase, catalytic domain;IPR002290; Serine/threonine- / dual-specificity protein kinase, catalytic domain;IPR008271; Serine/threonine-protein kinase, active site;IPR017441; Protein kinase, ATP binding site;IPR020635; Tyrosine-protein kinase, catalytic domain	0	1	1
CotAD_55078	pos_interaction	CotAD_07471	Protein kinase, catalytic domain;IPR002290; Serine/threonine- / dual-specificity protein kinase, catalytic domain;IPR008271; Serine/threonine-protein kinase, active site;IPR020635; Tyrosine-protein kinase, catalytic domain	2	0	1
CotAD_55078	pos_interaction	CotAD_12333	Protein kinase, catalytic domain;IPR002290; Serine/threonine- / dual-specificity protein kinase, catalytic domain;IPR017441; Protein kinase, ATP binding site	0	0	0
CotAD_55078	pos_interaction	CotAD_53944	Protein kinase, catalytic domain;IPR002290; Serine/threonine- / dual-specificity protein kinase, catalytic domain;IPR017441; Protein kinase, ATP binding site;IPR020635; Tyrosine-protein kinase, catalytic domain	0	1	1
CotAD_55078	pos_interaction	CotAD_09437	Protein of unknown function DUF1313	6	0	1
CotAD_55078	pos_interaction	CotAD_27477	Protein of unknown function DUF1365	0	0	0
CotAD_55078	pos_interaction	CotAD_07236	Protein of unknown function DUF1517	0	2	1
CotAD_55078	pos_interaction	CotAD_51902	Protein of unknown function DUF1644	0	0	0
CotAD_55078	pos_interaction	CotAD_56867	Protein of unknown function DUF1685	0	0	0
CotAD_55078	pos_interaction	CotAD_25119	Protein of unknown function DUF179	0	0	0
CotAD_55078	pos_interaction	CotAD_38638	Protein of unknown function DUF2343;IPR019378; GDP-fucose protein O-fucosyltransferase	0	1	1
CotAD_55078	pos_interaction	CotAD_29947	Protein of unknown function DUF3133	0	1	1
CotAD_55078	pos_interaction	CotAD_58410	Protein of unknown function DUF3133	0	0	0
CotAD_55078	pos_interaction	CotAD_68442	Protein of unknown function DUF3353	0	0	0
CotAD_55078	pos_interaction	CotAD_58305	Protein of unknown function DUF4228	2	2	1
CotAD_55078	pos_interaction	CotAD_31656	Protein of unknown function DUF4228	3	2	1
CotAD_55078	pos_interaction	CotAD_28975	Protein of unknown function DUF573	0	0	0
CotAD_55078	pos_interaction	CotAD_34244	Protein of unknown function DUF597	2	0	1
CotAD_55078	pos_interaction	CotAD_76530	Protein of unknown function DUF604	0	0	0
CotAD_55078	pos_interaction	CotAD_35163	Protein of unknown function DUF604	0	0	0
CotAD_55078	pos_interaction	CotAD_65282	Protein of unknown function DUF616	0	0	0
CotAD_55078	pos_interaction	CotAD_69690	Protein of unknown function DUF617, plant	0	0	0
CotAD_55078	pos_interaction	CotAD_75623	Protein of unknown function DUF617, plant	0	0	0
CotAD_55078	pos_interaction	CotAD_30519	Protein of unknown function DUF620	2	2	1
CotAD_55078	pos_interaction	CotAD_06718	Protein of unknown function DUF810;IPR014770; Munc13 homology 1;IPR014772; Mammalian uncoordinated homology 13, domain 2	0	0	0
CotAD_55078	pos_interaction	CotAD_31489	Protein of unknown function DUF810;IPR014770; Munc13 homology 1;IPR014772; Mammalian uncoordinated homology 13, domain 2	0	0	0
CotAD_55078	pos_interaction	CotAD_52723	Protein of unknown function DUF936, plant	0	0	0
CotAD_55078	pos_interaction	CotAD_73590	Protein phosphatase 2A, regulatory B subunit, B56	0	0	0
CotAD_55078	pos_interaction	CotAD_29131	Protein phosphatase 2C, manganese/magnesium aspartate binding site;IPR001932; Protein phosphatase 2C-like	0	0	0
CotAD_55078	pos_interaction	CotAD_01539	Pseudouridine synthase, RsuA and RluB/C/D/E/F	0	0	0
CotAD_55078	pos_interaction	CotAD_31529	Pseudouridine synthase, RsuA and RluB/C/D/E/F;IPR006224; Pseudouridine synthase, RluC/RluD, conserved site	0	0	0
CotAD_55078	pos_interaction	CotAD_46947	Putative S-adenosyl-L-methionine-dependent methyltransferase	0	1	1
CotAD_55078	pos_interaction	CotAD_03768	Putative S-adenosyl-L-methionine-dependent methyltransferase	0	0	0
CotAD_55078	pos_interaction	CotAD_64123	Putative S-adenosyl-L-methionine-dependent methyltransferase	0	0	0
CotAD_55078	pos_interaction	CotAD_01301	Putative S-adenosyl-L-methionine-dependent methyltransferase	0	0	0
CotAD_55078	pos_interaction	CotAD_76357	Pyridine nucleotide-disulphide oxidoreductase, class-II;IPR013027; FAD-dependent pyridine nucleotide-disulphide oxidoreductase;IPR020946; Flavin monooxygenase-like	0	0	0
CotAD_55078	pos_interaction	CotAD_67511	Pyridoxal phosphate-dependent decarboxylase	0	0	0
CotAD_55078	pos_interaction	CotAD_76042	Pyruvate kinase;IPR015793; Pyruvate kinase, barrel;IPR015795; Pyruvate kinase, C-terminal;IPR018209; Pyruvate kinase, active site	0	1	1
CotAD_55078	pos_interaction	CotAD_07077	Rab-GTPase-TBC domain	0	0	0
CotAD_55078	pos_interaction	CotAD_59226	RAG1-activating protein-1-related	0	0	0
CotAD_55078	pos_interaction	CotAD_40749	Recoverin;IPR002048; Calcium-binding EF-hand;IPR018247; EF-Hand 1, calcium-binding site;IPR018249; EF-HAND 2	0	0	0
CotAD_55078	pos_interaction	CotAD_74706	Regulator of chromosome condensation, RCC1	0	0	0
CotAD_55078	pos_interaction	CotAD_05794	Regulatory associated protein of TOR;IPR007708; Lariat debranching enzyme, C-terminal	2	0	1
CotAD_55078	pos_interaction	CotAD_59010	Ribose 5-phosphate isomerase, type A	4	0	1
CotAD_55078	pos_interaction	CotAD_43777	Ribosomal protein 60S	0	0	0
CotAD_55078	pos_interaction	CotAD_08506	Ribosomal protein L25/L23	0	1	1
CotAD_55078	pos_interaction	CotAD_30819	Ribosomal protein S10	2	0	1
CotAD_55078	pos_interaction	CotAD_64307	Ribosomal protein S8	2	1	1
CotAD_55078	pos_interaction	CotAD_36636	RNA helicase	0	0	0
CotAD_55078	pos_interaction	CotAD_35536	RNA polymerase sigma-70 factor;IPR007624; RNA polymerase sigma-70 region 3;IPR007627; RNA polymerase sigma-70 region 2;IPR007630; RNA polymerase sigma-70 region 4	0	3	1
CotAD_55078	pos_interaction	CotAD_33128	RNA recognition motif domain	0	0	0
CotAD_55078	pos_interaction	CotAD_37586	RNA recognition motif domain	0	0	0
CotAD_55078	pos_interaction	CotAD_62299	RNA recognition motif domain	0	0	0
CotAD_55078	pos_interaction	CotAD_64149	RNA recognition motif domain;IPR019258; Mediator complex, subunit Med4	0	1	1
CotAD_55078	pos_interaction	CotAD_57248	RWD domain	0	0	0
CotAD_55078	pos_interaction	CotAD_05977	S-adenosylmethionine synthetase	0	0	0
CotAD_55078	pos_interaction	CotAD_36594	S-adenosylmethionine synthetase, N-terminal;IPR022629; S-adenosylmethionine synthetase, central domain;IPR022630; S-adenosylmethionine synthetase, C-terminal;IPR022631; S-adenosylmethionine synthetase, conserved site	2	1	1
CotAD_55078	pos_interaction	CotAD_56641	SAM dependent carboxyl methyltransferase	0	0	0
CotAD_55078	pos_interaction	CotAD_07982	SANT/Myb domain;IPR001789; Signal transduction response regulator, receiver domain;IPR017930; Myb domain, DNA-binding	0	0	0
CotAD_55078	pos_interaction	CotAD_76450	SANT/Myb domain;IPR001789; Signal transduction response regulator, receiver domain;IPR017930; Myb domain, DNA-binding	0	0	0
CotAD_55078	pos_interaction	CotAD_26577	SANT/Myb domain;IPR017930; Myb domain, DNA-binding	0	1	1
CotAD_55078	pos_interaction	CotAD_26974	SANT/Myb domain;IPR017930; Myb domain, DNA-binding	0	0	0
CotAD_55078	pos_interaction	CotAD_23070	SANT/Myb domain;IPR017930; Myb domain, DNA-binding	0	1	1
CotAD_55078	pos_interaction	CotAD_54617	SANT/Myb domain;IPR017930; Myb domain, DNA-binding	2	0	1
CotAD_55078	pos_interaction	CotAD_60607	SCP2 sterol-binding domain	0	0	0
CotAD_55078	pos_interaction	CotAD_60837	Serine hydroxymethyltransferase;IPR019775; WD40 repeat, conserved site;IPR019798; Serine hydroxymethyltransferase, pyridoxal phosphate binding site	0	0	0
CotAD_55078	pos_interaction	CotAD_20981	Short-chain dehydrogenase/reductase SDR;IPR002347; Glucose/ribitol dehydrogenase	0	0	0
CotAD_55078	pos_interaction	CotAD_65901	Short-chain dehydrogenase/reductase SDR;IPR002347; Glucose/ribitol dehydrogenase	0	1	1
CotAD_55078	pos_interaction	CotAD_39687	Short-chain dehydrogenase/reductase SDR;IPR002347; Glucose/ribitol dehydrogenase;IPR020904; Short-chain dehydrogenase/reductase, conserved site	0	0	0
CotAD_55078	pos_interaction	CotAD_31277	Short-chain dehydrogenase/reductase SDR;IPR002347Polyketide synthase, enoylreductase;	0	0	0
CotAD_55078	pos_interaction	CotAD_00942	SIT4 phosphatase-associated protein family	0	1	1
CotAD_55078	pos_interaction	CotAD_15209	SIT4 phosphatase-associated protein family	0	0	0
CotAD_55078	pos_interaction	CotAD_04602	SIT4 phosphatase-associated protein family	2	1	1
CotAD_55078	pos_interaction	CotAD_00480	Small GTPase superfamily;IPR002041; Ran GTPase;IPR003578; Small GTPase superfamily, Rho type;IPR003579	0	1	1
CotAD_55078	pos_interaction	CotAD_05904	Small GTPase superfamily;IPR002041; Ran GTPase;IPR003578; Small GTPase superfamily, Rho type;IPR003579; Small GTPase superfamily, Rab type;IPR020849; Small GTPase superfamily, Ras type	0	1	1
CotAD_55078	pos_interaction	CotAD_16977	Small GTPase superfamily;IPR002041; Ran GTPase;IPR003578; Small GTPase superfamily, Rho type;IPR003579; Small GTPase superfamily, Rab type;IPR020849; Small GTPase superfamily, Ras type;IPR024156; Small GTPase superfamily, ARF type;	0	0	0
CotAD_55078	pos_interaction	CotAD_40386	Small GTPase superfamily;IPR002041; Ran GTPase;IPR003578; Small GTPase superfamily, Rho type;IPR003580	0	1	1
CotAD_55078	pos_interaction	CotAD_53423	Small GTPase superfamily;IPR002041; Ran GTPase;IPR003578; Small GTPase superfamily, Rho type;IPR003581	0	0	0
CotAD_55078	pos_interaction	CotAD_13403	Small GTPase superfamily;IPR002041; Ran GTPase;IPR003578; Small GTPase superfamily, Rho type;IPR003582	0	0	0
CotAD_55078	pos_interaction	CotAD_44501	Small GTPase superfamily;IPR003578; Small GTPase superfamily, Rho type;IPR003579; Small GTPase superfamily, Rab type;IPR020849; Small GTPase superfamily, Ras type	0	0	0
CotAD_55078	pos_interaction	CotAD_19671	Small GTPase superfamily;IPR003578; Small GTPase superfamily, Rho type;IPR003579; Small GTPase superfamily, Rab type;IPR020849; Small GTPase superfamily, Ras type	0	0	0
CotAD_55078	pos_interaction	CotAD_43604	Small GTPase superfamily;IPR003579; Small GTPase superfamily, Rab type	0	0	0
CotAD_55078	pos_interaction	CotAD_00317	Smr protein/MutS2 C-terminal;IPR009818; Ataxin-2, C-terminal;IPR013899; Domain of unknown function DUF1771	0	1	1
CotAD_55078	pos_interaction	CotAD_06817	Smr protein/MutS2 C-terminal;IPR013899; Domain of unknown function DUF1771	0	0	0
CotAD_55078	pos_interaction	CotAD_62368	SNARE associated Golgi protein	0	0	0
CotAD_55078	pos_interaction	CotAD_71643	SNF2-related;IPR001650; Helicase, C-terminal;IPR001841; Zinc finger, RING-type;IPR014001; Helicase, superfamily 1/2, ATP-binding domain;IPR017907; Zinc finger, RING-type, conserved site	0	0	0
CotAD_55078	pos_interaction	CotAD_75812	Snf7	0	0	0
CotAD_55078	pos_interaction	CotAD_60859	Sodium/calcium exchanger membrane region	0	0	0
CotAD_55078	pos_interaction	CotAD_46907	Sodium/calcium exchanger membrane region	0	0	0
CotAD_55078	pos_interaction	CotAD_57627	Sodium/sulphate symporter;IPR005178; Organic solute transporter Ost-alpha	0	0	0
CotAD_55078	pos_interaction	CotAD_64037	SOUL haem-binding protein	0	0	0
CotAD_55078	pos_interaction	CotAD_74874	Spermine synthase	2	0	1
CotAD_55078	pos_interaction	CotAD_20419	SPX, N-terminal;IPR011701; Major facilitator superfamily	0	2	1
CotAD_55078	pos_interaction	CotAD_25798	Streptomyces cyclase/dehydrase	0	0	0
CotAD_55078	pos_interaction	CotAD_16392	Strictosidine synthase, conserved region	0	1	1
CotAD_55078	pos_interaction	CotAD_43615	Sugar/inositol transporter;IPR005828; General substrate transporter;IPR005829; Sugar transporter, conserved site;IPR020846; Major facilitator superfamily domain	2	1	1
CotAD_55078	pos_interaction	CotAD_18577	Sulphate transporter/antisigma-factor antagonist STAS;IPR011547; Sulphate transporter;IPR018045; Sulphate anion transporter, conserved site	0	2	1
CotAD_55078	pos_interaction	CotAD_24106	SWIB/MDM2 domain;IPR019835; SWIB domain	0	0	0
CotAD_55078	pos_interaction	CotAD_50795	Target SNARE coiled-coil domain;IPR006011; Syntaxin, N-terminal;IPR006012; Syntaxin/epimorphin, conserved site	0	1	1
CotAD_55078	pos_interaction	CotAD_09616	TATA element modulatory factor 1 TATA binding;IPR022092; TATA element modulatory factor 1 DNA binding	0	0	0
CotAD_55078	pos_interaction	CotAD_60469	Tetratricopeptide repeat	6	0	1
CotAD_55078	pos_interaction	CotAD_25740	Tetratricopeptide repeat-containing domain;IPR019734; Tetratricopeptide repeat	4	1	1
CotAD_55078	pos_interaction	CotAD_39868	Tetratricopeptide repeat-containing domain;IPR019734; Tetratricopeptide repeat	0	0	0
CotAD_55078	pos_interaction	CotAD_65856	Thaumatin, pathogenesis-related;IPR017949; Thaumatin, conserved site	0	0	0
CotAD_55078	pos_interaction	CotAD_56217	Thioredoxin domain	0	0	0
CotAD_55078	pos_interaction	CotAD_75293	Thioredoxin;IPR011679; Endoplasmic reticulum, protein ERp29, C-terminal;IPR012336; Thioredoxin-like fold;IPR013766; Thioredoxin domain;IPR017937; Thioredoxin, conserved site	0	0	0
CotAD_55078	pos_interaction	CotAD_20888	Thioredoxin;IPR012336; Thioredoxin-like fold;IPR013766; Thioredoxin domain;IPR017937; Thioredoxin, conserved site	0	0	0
CotAD_55078	pos_interaction	CotAD_01688	Thioredoxin-like fold;IPR013766; Thioredoxin domain;IPR017937; Thioredoxin, conserved site	2	2	1
CotAD_55078	pos_interaction	CotAD_52861	Thioredoxin-like fold;IPR013766; Thioredoxin domain;IPR017937; Thioredoxin, conserved site	2	0	1
CotAD_55078	pos_interaction	CotAD_11675	Transcription factor GRAS	4	0	1
CotAD_55078	pos_interaction	CotAD_72696	Transcription factor GRAS	4	0	1
CotAD_55078	pos_interaction	CotAD_42868	Transcription factor IIS, N-terminal	0	0	0
CotAD_55078	pos_interaction	CotAD_25457	Transcription factor, CBFA/NFYB, DNA topoisomerase;IPR003958; Transcription factor CBF/NF-Y/archaeal histone	0	2	1
CotAD_55078	pos_interaction	CotAD_28021	Transcription factor, TCP;IPR017887; Transcription factor TCP subgroup	0	0	0
CotAD_55078	pos_interaction	CotAD_53975	Transcription initiation factor IIF, beta subunit	0	0	0
CotAD_55078	pos_interaction	CotAD_01521	Transferase	0	0	0
CotAD_55078	pos_interaction	CotAD_42847	tRNA methyltransferase complex GCD14 subunit	0	0	0
CotAD_55078	pos_interaction	CotAD_72046	U box domain	0	0	0
CotAD_55078	pos_interaction	CotAD_04516	UBA/THIF-type NAD/FAD binding fold	2	0	1
CotAD_55078	pos_interaction	CotAD_44298	UBA/THIF-type NAD/FAD binding fold;IPR001763; Rhodanese-like;IPR007901; MoeZ/MoeB	0	0	0
CotAD_55078	pos_interaction	CotAD_54339	Ubiquitin;IPR019955; Ubiquitin supergroup;IPR019956; Ubiquitin subgroup	0	0	0
CotAD_55078	pos_interaction	CotAD_05748	UBX;IPR012989; SEP domain	0	0	0
CotAD_55078	pos_interaction	CotAD_42567	UDP-glucuronosyl/UDP-glucosyltransferase	0	0	0
CotAD_55078	pos_interaction	CotAD_53420	UDP-glucuronosyl/UDP-glucosyltransferase	0	0	0
CotAD_55078	pos_interaction	CotAD_20592	Uncharacterised protein family, transmembrane-40	0	0	0
CotAD_55078	pos_interaction	CotAD_39354	Universal stress protein A;IPR006016; UspA	0	0	0
CotAD_55078	pos_interaction	CotAD_06283	Ureohydrolase;IPR020855; Ureohydrolase, manganese-binding site	2	0	1
CotAD_55078	pos_interaction	CotAD_44034	UTP--glucose-1-phosphate uridylyltransferase	2	0	1
CotAD_55078	pos_interaction	CotAD_15817	UVR domain;IPR011722; Hemimethylated DNA-binding domain	0	1	1
CotAD_55078	pos_interaction	CotAD_72914	Valyl/Leucyl/Isoleucyl-tRNA synthetase, class I, anticodon-binding	0	1	1
CotAD_55078	pos_interaction	CotAD_56170	Violaxanthin de-epoxidase	0	0	0
CotAD_55078	pos_interaction	CotAD_23677	von Willebrand factor, type A	2	0	1
CotAD_55078	pos_interaction	CotAD_22229	VQ	2	0	1
CotAD_55078	pos_interaction	CotAD_46060	VQ	2	1	1
CotAD_55078	pos_interaction	CotAD_32608	WD40 repeat	0	1	1
CotAD_55078	pos_interaction	CotAD_43778	WD40 repeat;IPR002130; Cyclophilin-like peptidyl-prolyl cis-trans isomerase domain	0	0	0
CotAD_55078	pos_interaction	CotAD_10681	WD40 repeat;IPR003613; U box domain;IPR013915; Pre-mRNA-splicing factor 19;IPR017986; WD40-repeat-containing domain	0	0	0
CotAD_55078	pos_interaction	CotAD_70872	WD40 repeat;IPR017986; WD40-repeat-containing domain	0	1	1
CotAD_55078	pos_interaction	CotAD_70273	WD40 repeat;IPR017986; WD40-repeat-containing domain;IPR019775; WD40 repeat, conserved site	0	0	0
CotAD_55078	pos_interaction	CotAD_07096	WD40 repeat;IPR022175; Breast carcinoma amplified sequence 3	0	1	1
CotAD_55078	pos_interaction	CotAD_20978	Wound-induced protein, Wun1	0	0	0
CotAD_55078	pos_interaction	CotAD_34404	Wound-induced protein, Wun1	2	0	1
CotAD_55078	pos_interaction	CotAD_03681	WPP domain	0	0	0
CotAD_55078	pos_interaction	CotAD_17781	WW domain binding protein 11	0	0	0
CotAD_55078	pos_interaction	CotAD_06881	Xklp2 targeting protein	0	0	0
CotAD_55078	pos_interaction	CotAD_10954	Xklp2 targeting protein	0	0	0
CotAD_55078	pos_interaction	CotAD_22668	YL1 nuclear	2	1	1
CotAD_55078	pos_interaction	CotAD_47233	Zein-binding domain	0	0	0
CotAD_55078	pos_interaction	CotAD_28047	Zinc finger, AN1-type;IPR002653; Zinc finger, A20-type	0	1	1
CotAD_55078	pos_interaction	CotAD_42128	Zinc finger, AN1-type;IPR002653; Zinc finger, A20-type	2	1	1
CotAD_55078	pos_interaction	CotAD_36553	Zinc finger, C2H2;IPR015880; Zinc finger, C2H2-like	0	0	0
CotAD_55078	pos_interaction	CotAD_15801	Zinc finger, C2H2;IPR015880; Zinc finger, C2H2-like	0	0	0
CotAD_55078	pos_interaction	CotAD_09680	Zinc finger, C2H2;IPR015880; Zinc finger, C2H2-like	0	0	0
CotAD_55078	pos_interaction	CotAD_26357	Zinc finger, CCCH-type	0	0	0
CotAD_55078	pos_interaction	CotAD_09428	Zinc finger, CCCH-type;IPR002110; Ankyrin repeat;IPR020683; Ankyrin repeat-containing domain	0	0	0
CotAD_55078	pos_interaction	CotAD_17231	Zinc finger, CCCH-type;IPR002110; Ankyrin repeat;IPR020683; Ankyrin repeat-containing domain	0	0	0
CotAD_55078	pos_interaction	CotAD_20536	Zinc finger, CCCH-type;IPR002110; Ankyrin repeat;IPR020683; Ankyrin repeat-containing domain	2	0	1
CotAD_55078	pos_interaction	CotAD_55211	Zinc finger, CCCH-type;IPR002110; Ankyrin repeat;IPR020683; Ankyrin repeat-containing domain	0	0	0
CotAD_55078	pos_interaction	CotAD_44320	Zinc finger, CCHC-type;IPR002059; Cold-shock protein, DNA-binding;IPR011129; Cold shock protein;IPR019844; Cold-shock conserved site	0	0	0
CotAD_55078	pos_interaction	CotAD_50254	Zinc finger, CCHC-type;IPR002059; Cold-shock protein, DNA-binding;IPR011129; Cold shock protein;IPR019844; Cold-shock conserved site	0	1	1
CotAD_55078	pos_interaction	CotAD_76211	Zinc finger, Dof-type	0	0	0
CotAD_55078	pos_interaction	CotAD_48249	Zinc finger, Dof-type	0	5	1
CotAD_55078	pos_interaction	CotAD_36519	Zinc finger, GATA-type	0	0	0
CotAD_55078	pos_interaction	CotAD_25294	Zinc finger, GATA-type	2	0	1
CotAD_55078	pos_interaction	CotAD_46380	Zinc finger, LIM-type;IPR003903; Ubiquitin interacting motif;IPR022087; Protein of unknown function DUF3633	0	0	0
CotAD_55078	pos_interaction	CotAD_39139	Zinc finger, RING-CH-type	0	1	1
CotAD_55078	pos_interaction	CotAD_16637	Zinc finger, RING-type	0	0	0
CotAD_55078	pos_interaction	CotAD_19125	Zinc finger, RING-type	0	0	0
CotAD_55078	pos_interaction	CotAD_21549	Zinc finger, RING-type	0	0	0
CotAD_55078	pos_interaction	CotAD_26097	Zinc finger, RING-type	0	0	0
CotAD_55078	pos_interaction	CotAD_62343	Zinc finger, RING-type	2	0	1
CotAD_55078	pos_interaction	CotAD_35555	Zinc finger, RING-type;IPR003347; JmjC domain;IPR017956; AT hook, DNA-binding motif;IPR018866; Zinc-finger domain of monoamine-oxidase A repressor R1	0	0	0
CotAD_55078	pos_interaction	CotAD_62258	Zinc finger, RING-type;IPR010543; Domain of unknown function DUF1117	3	0	1
CotAD_55078	pos_interaction	CotAD_15548	Zinc finger, RING-type;IPR011016; Zinc finger, RING-CH-type	0	1	1
CotAD_55078	pos_interaction	CotAD_12865	Zinc finger, RING-type;IPR017907; Zinc finger, RING-type, conserved site	0	0	0
CotAD_55078	pos_interaction	CotAD_38025	Zinc finger, RING-type;IPR017907; Zinc finger, RING-type, conserved site	3	0	1
CotAD_55078	pos_interaction	CotAD_02359		0	2	1
CotAD_55078	pos_interaction	CotAD_03351		0	0	0
CotAD_55078	pos_interaction	CotAD_03700		0	0	0
CotAD_55078	pos_interaction	CotAD_03745		0	0	0
CotAD_55078	pos_interaction	CotAD_03909		2	0	1
CotAD_55078	pos_interaction	CotAD_04787		0	0	0
CotAD_55078	pos_interaction	CotAD_05406		0	0	0
CotAD_55078	pos_interaction	CotAD_05595		0	0	0
CotAD_55078	pos_interaction	CotAD_05927		4	1	1
CotAD_55078	pos_interaction	CotAD_06278		0	0	0
CotAD_55078	pos_interaction	CotAD_06464		0	0	0
CotAD_55078	pos_interaction	CotAD_08936		2	0	1
CotAD_55078	pos_interaction	CotAD_09855		2	0	1
CotAD_55078	pos_interaction	CotAD_09857		2	0	1
CotAD_55078	pos_interaction	CotAD_09858		2	1	1
CotAD_55078	pos_interaction	CotAD_09904		2	0	1
CotAD_55078	pos_interaction	CotAD_09912		2	0	1
CotAD_55078	pos_interaction	CotAD_09957		2	0	1
CotAD_55078	pos_interaction	CotAD_13794		0	0	0
CotAD_55078	pos_interaction	CotAD_14564		0	0	0
CotAD_55078	pos_interaction	CotAD_15328		2	2	1
CotAD_55078	pos_interaction	CotAD_16033		0	0	0
CotAD_55078	pos_interaction	CotAD_16242		2	0	1
CotAD_55078	pos_interaction	CotAD_18107		2	0	1
CotAD_55078	pos_interaction	CotAD_18749		0	0	0
CotAD_55078	pos_interaction	CotAD_19375		0	0	0
CotAD_55078	pos_interaction	CotAD_19551		0	0	0
CotAD_55078	pos_interaction	CotAD_23297		0	0	0
CotAD_55078	pos_interaction	CotAD_25020		0	0	0
CotAD_55078	pos_interaction	CotAD_26112		2	3	1
CotAD_55078	pos_interaction	CotAD_26320		0	0	0
CotAD_55078	pos_interaction	CotAD_26713		0	0	0
CotAD_55078	pos_interaction	CotAD_27914		0	0	0
CotAD_55078	pos_interaction	CotAD_28793		0	0	0
CotAD_55078	pos_interaction	CotAD_30300		0	0	0
CotAD_55078	pos_interaction	CotAD_30327		2	0	1
CotAD_55078	pos_interaction	CotAD_32083		0	1	1
CotAD_55078	pos_interaction	CotAD_32774		2	0	1
CotAD_55078	pos_interaction	CotAD_34749		0	1	1
CotAD_55078	pos_interaction	CotAD_35181		0	0	0
CotAD_55078	pos_interaction	CotAD_35572		0	0	0
CotAD_55078	pos_interaction	CotAD_35595		2	1	1
CotAD_55078	pos_interaction	CotAD_35693		0	0	0
CotAD_55078	pos_interaction	CotAD_37731		0	0	0
CotAD_55078	pos_interaction	CotAD_38340		0	1	1
CotAD_55078	pos_interaction	CotAD_40656		0	0	0
CotAD_55078	pos_interaction	CotAD_40987		0	2	1
CotAD_55078	pos_interaction	CotAD_41705		2	0	1
CotAD_55078	pos_interaction	CotAD_42474		2	0	1
CotAD_55078	pos_interaction	CotAD_45276		0	0	0
CotAD_55078	pos_interaction	CotAD_46218		4	0	1
CotAD_55078	pos_interaction	CotAD_46720		14	0	1
CotAD_55078	pos_interaction	CotAD_47168		0	0	0
CotAD_55078	pos_interaction	CotAD_48439		0	0	0
CotAD_55078	pos_interaction	CotAD_49082		0	0	0
CotAD_55078	pos_interaction	CotAD_49635		2	0	1
CotAD_55078	pos_interaction	CotAD_50299		0	0	0
CotAD_55078	pos_interaction	CotAD_51136		0	0	0
CotAD_55078	pos_interaction	CotAD_51400		0	0	0
CotAD_55078	pos_interaction	CotAD_51799		0	0	0
CotAD_55078	pos_interaction	CotAD_52836		0	0	0
CotAD_55078	pos_interaction	CotAD_52859		10	0	1
CotAD_55078	pos_interaction	CotAD_54787		0	0	0
CotAD_55078	pos_interaction	CotAD_55396		2	0	1
CotAD_55078	pos_interaction	CotAD_57151		0	0	0
CotAD_55078	pos_interaction	CotAD_57817		0	0	0
CotAD_55078	pos_interaction	CotAD_59184		0	0	0
CotAD_55078	pos_interaction	CotAD_61202		0	0	0
CotAD_55078	pos_interaction	CotAD_62973		2	1	1
CotAD_55078	pos_interaction	CotAD_64015		0	1	1
CotAD_55078	pos_interaction	CotAD_64666		2	0	1
CotAD_55078	pos_interaction	CotAD_64687		0	1	1
CotAD_55078	pos_interaction	CotAD_72222		0	0	0
CotAD_55078	pos_interaction	CotAD_72259		0	0	0
CotAD_55078	pos_interaction	CotAD_73562		0	0	0
CotAD_55078	pos_interaction	CotAD_76408		0	1	1
CotAD_55078	pos_interaction	CotAD_76609		0	0	0
CotAD_55078	pos_interaction	CotAD_75182		6	1	1
CotAD_55078	pos_interaction	CotAD_33260		2	1	1
CotAD_55078	pos_interaction	CotAD_41036		0	3	1
CotAD_55078	pos_interaction	CotAD_38830		0	1	1
CotAD_55078	pos_interaction	CotAD_10388		0	1	1
CotAD_55078	pos_interaction	CotAD_11326		0	1	1
CotAD_55078	pos_interaction	CotAD_59916		2	0	1
CotAD_55078	pos_interaction	CotAD_69546		0	1	1
CotAD_55078	pos_interaction	CotAD_44933		4	0	1
CotAD_55078	pos_interaction	CotAD_27277		0	0	0
CotAD_55078	pos_interaction	CotAD_50438		0	0	0
CotAD_55078	pos_interaction	CotAD_44194		0	0	0
CotAD_55078	pos_interaction	CotAD_33179		0	0	0
CotAD_55078	pos_interaction	CotAD_63786		0	0	0
CotAD_55078	pos_interaction	CotAD_47025		0	0	0
CotAD_55078	pos_interaction	CotAD_59490		0	0	0
CotAD_55078	pos_interaction	CotAD_69149		0	0	0
CotAD_55078	pos_interaction	CotAD_07412		0	0	0
CotAD_55078	pos_interaction	CotAD_26195		0	0	0
CotAD_55078	pos_interaction	CotAD_15588		0	0	0
CotAD_55078	pos_interaction	CotAD_47368		0	0	0
CotAD_55078	pos_interaction	CotAD_76241		0	0	0
CotAD_55078	pos_interaction	CotAD_20804		0	0	0
CotAD_55078	pos_interaction	CotAD_40765		0	0	0
CotAD_55078	pos_interaction	CotAD_42968		0	0	0
CotAD_55078	pos_interaction	CotAD_43742		0	0	0
CotAD_55078	pos_interaction	CotAD_24871		0	0	0
CotAD_55078	pos_interaction	CotAD_41727		0	0	0
CotAD_55078	pos_interaction	CotAD_06954		0	0	0
CotAD_55078	pos_interaction	CotAD_54264		0	0	0
CotAD_55078	pos_interaction	CotAD_58988		0	0	0
CotAD_55078	pos_interaction	CotAD_75836		0	0	0
CotAD_55078	pos_interaction	CotAD_42797		0	0	0
CotAD_55078	pos_interaction	CotAD_53217		0	0	0
CotAD_55078	pos_interaction	CotAD_08688		5	0	1
CotAD_55078	pos_interaction	CotAD_17245		0	2	1
CotAD_55078	pos_interaction	CotAD_22055		2	1	1
CotAD_55078	pos_interaction	CotAD_32696		0	1	1
CotAD_55078	pos_interaction	CotAD_50527		2	0	1
CotAD_55078	pos_interaction	CotAD_05354		0	1	1
CotAD_55078	pos_interaction	CotAD_34040		0	1	1
CotAD_55078	pos_interaction	CotAD_16958		0	1	1
CotAD_55078	pos_interaction	CotAD_75236		0	1	1
CotAD_55078	pos_interaction	CotAD_11403		0	2	1
CotAD_55078	pos_interaction	CotAD_19425		0	1	1
CotAD_55078	pos_interaction	CotAD_66749		3	0	1
CotAD_55078	pos_interaction	CotAD_49207		0	1	1
CotAD_55078	pos_interaction	CotAD_28957		0	1	1
CotAD_55078	pos_interaction	CotAD_46870		2	1	1
CotAD_55078	pos_interaction	CotAD_06405		2	1	1
CotAD_55078	pos_interaction	CotAD_48163		0	1	1
CotAD_55078	pos_interaction	CotAD_29623		0	1	1
CotAD_55078	pos_interaction	CotAD_54237		2	0	1
CotAD_55078	pos_interaction	CotAD_36836		2	0	1
CotAD_55078	pos_interaction	CotAD_51070		0	1	1
CotAD_55078	pos_interaction	CotAD_41779		4	0	1
CotAD_55078	pos_interaction	CotAD_68862		2	0	1
CotAD_55078	pos_interaction	CotAD_67659		0	0	0
CotAD_55078	pos_interaction	CotAD_34243		0	0	0
CotAD_55078	pos_interaction	CotAD_51972		0	0	0
CotAD_55078	pos_interaction	CotAD_48125		0	0	0
CotAD_55078	pos_interaction	CotAD_10489		0	0	0
CotAD_55078	pos_interaction	CotAD_27602		0	0	0
CotAD_55078	pos_interaction	CotAD_04580		0	0	0
CotAD_55078	pos_interaction	CotAD_76767		0	0	0
CotAD_55078	pos_interaction	CotAD_75533		0	0	0
CotAD_55078	pos_interaction	CotAD_12239		0	0	0
CotAD_55078	pos_interaction	CotAD_10430		0	0	0
CotAD_55078	pos_interaction	CotAD_61331		0	0	0
CotAD_55078	pos_interaction	CotAD_10173		0	0	0
CotAD_55078	pos_interaction	CotAD_09214		0	0	0
CotAD_55078	pos_interaction	CotAD_56287		0	0	0
CotAD_55078	pos_interaction	CotAD_21069		0	0	0
CotAD_55078	pos_interaction	CotAD_00047		0	0	0
CotAD_55078	pos_interaction	CotAD_42574		0	1	1
CotAD_55078	pos_interaction	CotAD_25483		0	1	1
CotAD_55078	pos_interaction	CotAD_52985		4	0	1
CotAD_55078	pos_interaction	CotAD_13595		0	2	1
CotAD_55078	pos_interaction	CotAD_53163		0	0	0
CotAD_55078	pos_interaction	CotAD_40748		0	0	0
CotAD_55078	pos_interaction	CotAD_76369		0	0	0
CotAD_55078	pos_interaction	CotAD_72597		0	0	0
CotAD_55078	pos_interaction	CotAD_46030		0	0	0
CotAD_55078	pos_interaction	CotAD_27345		0	0	0
CotAD_55078	pos_interaction	CotAD_13592		0	0	0
CotAD_55078	pos_interaction	CotAD_00383		0	0	0
CotAD_55078	pos_interaction	CotAD_15752		0	0	0
CotAD_55078	pos_interaction	CotAD_14431		0	0	0
CotAD_55078	pos_interaction	CotAD_56319		0	0	0

## Sheet: Negatively co-expressed genes
Supplementary Dataset S6: List of Negatively (Pearson correlation coefficent r ≤ -0.95) co-expressed genes with GhCAMTA2A.2
GhCAMTA2A.2	INTERACTION	GENE ID	ANNOTATION	1000_MCGCGB	1000_MCGTGT	1000_MCGCGB/1000_MCGTGT
CotAD_55078	neg_interaction	CotAD_61543	14-3-3 protein;IPR023409; 14-3-3 protein, conserved site;IPR023410; 14-3-3 domain	2	0	1
CotAD_55078	neg_interaction	CotAD_47755	3'-5' exonuclease domain	0	0	0
CotAD_55078	neg_interaction	CotAD_72638	3'-5' exonuclease domain	0	0	0
CotAD_55078	neg_interaction	CotAD_62711	3'-5' exonuclease domain;IPR004087; K Homology domain;IPR004088; K Homology domain, type 1	0	0	0
CotAD_55078	neg_interaction	CotAD_29115	3-beta hydroxysteroid dehydrogenase/isomerase	0	0	0
CotAD_55078	neg_interaction	CotAD_59714	AAA+ ATPase domain;IPR003959; ATPase, AAA-type, core	0	0	0
CotAD_55078	neg_interaction	CotAD_48767	AAA+ ATPase domain;IPR003959; ATPase, AAA-type, core;IPR003960; ATPase, AAA-type, conserved site	0	0	0
CotAD_55078	neg_interaction	CotAD_34446	AAA+ ATPase domain;IPR003959; ATPase, AAA-type, core;IPR003960; ATPase, AAA-type, conserved site	0	0	0
CotAD_55078	neg_interaction	CotAD_32600	AAA+ ATPase domain;IPR003959; ATPase, AAA-type, core;IPR003960; ATPase, AAA-type, conserved site	0	0	0
CotAD_55078	neg_interaction	CotAD_05699	AAA+ ATPase domain;IPR003959; ATPase, AAA-type, core;IPR003960; ATPase, AAA-type, conserved site;IPR004201; CDC48, domain 2	2	0	1
CotAD_55078	neg_interaction	CotAD_23608	AAA+ ATPase domain;IPR013093; ATPase, AAA-2;IPR019489; Clp ATPase, C-terminal	0	0	0
CotAD_55078	neg_interaction	CotAD_37841	ABC transporter, transmembrane domain	0	0	0
CotAD_55078	neg_interaction	CotAD_46251	ABC transporter, transmembrane domain	0	0	0
CotAD_55078	neg_interaction	CotAD_55587	ABC transporter-like;IPR003593; AAA+ ATPase domain;IPR013525; ABC-2 type transporter;IPR013581; Plant PDR ABC transporter	0	0	0
CotAD_55078	neg_interaction	CotAD_01531	ABC transporter-like;IPR003593; AAA+ ATPase domain;IPR013525; ABC-2 type transporter;IPR013581; Plant PDR ABC transporter associated	0	0	0
CotAD_55078	neg_interaction	CotAD_50324	ABC transporter-like;IPR003593; AAA+ ATPase domain;IPR013525; ABC-2 type transporter;IPR013581; Plant PDR ABC transporter associated	0	0	0
CotAD_55078	neg_interaction	CotAD_50219	Acid phosphatase (Class B)	0	1	1
CotAD_55078	neg_interaction	CotAD_03499	Actin-like;IPR004001; Actin, conserved site;IPR020902; Actin/actin-like conserved site	0	0	0
CotAD_55078	neg_interaction	CotAD_30839	Actin-like;IPR004001; Actin, conserved site;IPR020902; Actin/actin-like conserved site	0	1	1
CotAD_55078	neg_interaction	CotAD_20597	Acyl carrier protein (ACP);IPR006162; Phosphopantetheine attachment site;IPR006163; Phosphopantetheine-binding;IPR009081; Acyl carrier protein-like;IPR020806; Polyketide synthase, phosphopantetheine-binding	0	1	1
CotAD_55078	neg_interaction	CotAD_44857	Acyl transferase;IPR020801; Polyketide synthase, acyl transferase domain	0	2	1
CotAD_55078	neg_interaction	CotAD_23841	Acyl-ACP thioesterase;IPR021113; Acyl-ACP-thioesterase, N-terminal	0	0	0
CotAD_55078	neg_interaction	CotAD_35950	Acyl-CoA-binding protein, ACBP;IPR022408; Acyl-CoA-binding protein, ACBP, conserved site	0	1	1
CotAD_55078	neg_interaction	CotAD_26019	Adenosylhomocysteinase;IPR015878; S-adenosyl-L-homocysteine hydrolase	0	0	0
CotAD_55078	neg_interaction	CotAD_26564	Adenosylhomocysteinase;IPR015878; S-adenosyl-L-homocysteine hydrolase	0	0	0
CotAD_55078	neg_interaction	CotAD_04874	Alcohol dehydrogenase	0	0	0
CotAD_55078	neg_interaction	CotAD_57840	Alcohol dehydrogenase	0	1	1
CotAD_55078	neg_interaction	CotAD_65690	Aldehyde dehydrogenase domain	0	0	0
CotAD_55078	neg_interaction	CotAD_02152	Alpha/beta hydrolase fold-1	0	0	0
CotAD_55078	neg_interaction	CotAD_47826	Amine oxidase	2	0	1
CotAD_55078	neg_interaction	CotAD_42735	Aminoacyl-tRNA synthetase, class II (G/ H/ P/ S)	4	0	1
CotAD_55078	neg_interaction	CotAD_46635	Aminoacyl-tRNA synthetasesynthetase	0	0	0
CotAD_55078	neg_interaction	CotAD_51676	Aminoacyl-tRNA synthetasesynthetase	2	0	1
CotAD_55078	neg_interaction	CotAD_04307	Aminoglycoside phosphotransferase	0	0	0
CotAD_55078	neg_interaction	CotAD_43037	Aminotransferase, class I/classII	0	0	0
CotAD_55078	neg_interaction	CotAD_70145	Aminotransferase, class V/Cysteine desulfurase	0	0	0
CotAD_55078	neg_interaction	CotAD_19673	Annexin;IPR009118; Annexin, plant;IPR018252; Annexin repeat, conserved site;IPR018502; Annexin repeat	0	0	0
CotAD_55078	neg_interaction	CotAD_02727	AP2/ERF domain	2	0	1
CotAD_55078	neg_interaction	CotAD_64647	Appr-1-p processing	0	0	0
CotAD_55078	neg_interaction	CotAD_08682	Armadillo;IPR002652; Importin-alpha, importin-beta-binding domain	0	0	0
CotAD_55078	neg_interaction	CotAD_53879	Armadillo;IPR002652; Importin-alpha, importin-beta-binding domain	0	0	0
CotAD_55078	neg_interaction	CotAD_20779	Armadillo;IPR003613; U box domain	0	0	0
CotAD_55078	neg_interaction	CotAD_40614	Arp2/3 complex, 34kDa subunit p34-Arc	0	0	0
CotAD_55078	neg_interaction	CotAD_29080	Asp/Glu/hydantoin racemase	0	3	1
CotAD_55078	neg_interaction	CotAD_06490	Asp/Glu/hydantoin racemase	2	0	1
CotAD_55078	neg_interaction	CotAD_23738	ATPase, F0 complex, subunit G, mitochondrial	0	0	0
CotAD_55078	neg_interaction	CotAD_06657	ATPase, F0 complex, subunit G, mitochondrial	0	1	1
CotAD_55078	neg_interaction	CotAD_72571	ATPase, F1 complex, delta/epsilon subunit, N-terminal	2	0	1
CotAD_55078	neg_interaction	CotAD_76444	ATPase, P-type, K/Mg/Cd/Cu/Zn/Na/Ca/Na/H-transporter;IPR005834; Haloacid dehalogenase-like hydrolase	0	0	0
CotAD_55078	neg_interaction	CotAD_73371	ATPase, V0 complex, proteolipid subunit C;IPR002379; ATPase, F0/V0 complex, subunit C	0	1	1
CotAD_55078	neg_interaction	CotAD_28721	ATPase, V0/A0 complex, subunit C/D	2	0	1
CotAD_55078	neg_interaction	CotAD_09837	ATPase, V1/A1 complex, subunit E	0	0	0
CotAD_55078	neg_interaction	CotAD_07363	Autophagy protein Atg8 ubiquitin-like	0	1	1
CotAD_55078	neg_interaction	CotAD_03159	Auxin efflux carrier	0	0	0
CotAD_55078	neg_interaction	CotAD_65330	Bacterial surface antigen (D15);IPR010827; Surface antigen variable number	0	0	0
CotAD_55078	neg_interaction	CotAD_46361	Basic-leucine zipper domain;IPR011616; bZIP transcription factor, bZIP-1;IPR012900; G-box binding, MFMR	0	0	0
CotAD_55078	neg_interaction	CotAD_37087	Beta-hydroxyacyl-(acyl-carrier-protein) dehydratase, FabA/FabZ	0	0	0
CotAD_55078	neg_interaction	CotAD_68368	Beta-ketoacyl synthase	0	0	0
CotAD_55078	neg_interaction	CotAD_46262	Bifunctional inhibitor/plant lipid transfer protein/seed storage helical domain	0	0	0
CotAD_55078	neg_interaction	CotAD_56952	Bifunctional inhibitor/plant lipid transfer protein/seed storage helical domain	0	0	0
CotAD_55078	neg_interaction	CotAD_71338	Bromodomain	0	1	1
CotAD_55078	neg_interaction	CotAD_23872	C2 calcium-dependent membrane targeting;IPR000225; Armadillo;IPR018029; C2 membrane targeting protein	0	0	0
CotAD_55078	neg_interaction	CotAD_06476	C2 calcium-dependent membrane targeting;IPR001736; Phospholipase D/Transphosphatidylase;IPR024632; Phospholipase D, C-terminal	4	0	1
CotAD_55078	neg_interaction	CotAD_33468	C2 calcium-dependent membrane targeting;IPR001736; Phospholipase D/Transphosphatidylase;IPR024632; Phospholipase D, C-terminal	4	0	1
CotAD_55078	neg_interaction	CotAD_02599	C2 calcium-dependent membrane targeting;IPR018029; C2 membrane targeting protein	0	0	0
CotAD_55078	neg_interaction	CotAD_21822	C2 calcium-dependent membrane targeting;IPR018029; C2 membrane targeting protein	0	0	0
CotAD_55078	neg_interaction	CotAD_60020	C2 calcium-dependent membrane targeting;IPR018029; C2 membrane targeting protein;IPR019411; Domain of unknown function DUF2404	0	0	0
CotAD_55078	neg_interaction	CotAD_47472	Calcium-binding EF-hand;IPR018247; EF-Hand 1, calcium-binding site;IPR018249; EF-HAND 2	0	0	0
CotAD_55078	neg_interaction	CotAD_65861	Calcium-binding EF-hand;IPR018247; EF-Hand 1, calcium-binding site;IPR018249; EF-HAND 2	0	0	0
CotAD_55078	neg_interaction	CotAD_17243	Calreticulin/calnexin;IPR018124; Calreticulin/calnexin, conserved site	2	0	1
CotAD_55078	neg_interaction	CotAD_51618	Calreticulin/calnexin;IPR018124; Calreticulin/calnexin, conserved site	2	0	1
CotAD_55078	neg_interaction	CotAD_37445	Carbamoyl-phosphate synthetase	0	0	0
CotAD_55078	neg_interaction	CotAD_75361	Carbamoyl-phosphate synthetase, large subunit, ATP-binding;IPR005481; Carbamoyl-phosphate synthase, large subunit, N-terminal;IPR005482; Biotin carboxylase, C-terminal;IPR011761; ATP-grasp fold;IPR011764; Biotin carboxylation domain	2	1	1
CotAD_55078	neg_interaction	CotAD_42646	CAS/CSE, C-terminal;IPR013598; Exportin-1/Importin-beta-like;IPR013713; Exportin/Importin, Cse1-like	0	1	1
CotAD_55078	neg_interaction	CotAD_65284	CDC48, N-terminal subdomain;IPR003593; AAA+ ATPase domain;IPR003959; ATPase, AAA-type, core;IPR003960; ATPase, AAA-type, conserved site	0	2	1
CotAD_55078	neg_interaction	CotAD_75114	CDC48, N-terminal subdomain;IPR003593; AAA+ ATPase domain;IPR003959; ATPase, AAA-type, core;IPR003960; ATPase, AAA-type, conserved site;IPR004201; CDC48, domain 2	0	1	1
CotAD_55078	neg_interaction	CotAD_01092	Cellulose synthase	0	0	0
CotAD_55078	neg_interaction	CotAD_59030	ChaC-like protein	2	0	1
CotAD_55078	neg_interaction	CotAD_03146	Chaperonin TCP-1	0	0	0
CotAD_55078	neg_interaction	CotAD_67378	Chlorophyll A-B binding protein	0	1	1
CotAD_55078	neg_interaction	CotAD_58651	Citrate synthase-like	0	0	0
CotAD_55078	neg_interaction	CotAD_35296	Citrate synthase-like;IPR005810; Succinyl-CoA ligase, alpha subunit;IPR005811; ATP-citrate lyase/succinyl-CoA ligase;IPR017440; ATP-citrate lyase/succinyl-CoA ligase, active site;IPR017866; Succinyl-CoA synthetase, beta subunit, conserved site	0	0	0
CotAD_55078	neg_interaction	CotAD_61750	Clathrin adaptor, mu subunit, C-terminal	0	0	0
CotAD_55078	neg_interaction	CotAD_56727	Clathrin, heavy chain/VPS, 7-fold repeat	0	0	0
CotAD_55078	neg_interaction	CotAD_05993	Complex 1 LYR protein	2	0	1
CotAD_55078	neg_interaction	CotAD_64711	Conserved oligomeric Golgi complex, subunit 3	0	0	0
CotAD_55078	neg_interaction	CotAD_66136	Copper chaperone SCO1/SenC;IPR012336; Thioredoxin-like fold	0	0	0
CotAD_55078	neg_interaction	CotAD_06547	COQ9	0	3	1
CotAD_55078	neg_interaction	CotAD_56119	Creatinase;IPR000994; Peptidase M24, structural domain;IPR001131; Peptidase M24B, X-Pro dipeptidase/aminopeptidase P, conserved site	0	1	1
CotAD_55078	neg_interaction	CotAD_66414	Cryptochrome/DNA photolyase	0	0	0
CotAD_55078	neg_interaction	CotAD_32960	Cullin, N-terminal;IPR016158; Cullin homology;IPR019559; Cullin protein, neddylation domain	0	2	1
CotAD_55078	neg_interaction	CotAD_19079	Cytochrome b245, heavy chain;IPR013112; FAD-binding 8;IPR013121; Ferric reductase, NAD binding;IPR013130; Flavoprotein transmembrane component;IPR017927; Ferredoxin reductase-type FAD-binding domain	4	1	1
CotAD_55078	neg_interaction	CotAD_06904	Cytochrome b5	0	0	0
CotAD_55078	neg_interaction	CotAD_22016	Cytochrome b561, eukaryote;IPR006593; Cytochrome b561/ferric reductase transmembrane	0	0	0
CotAD_55078	neg_interaction	CotAD_39252	Cytochrome c oxidase subunit Vc	0	1	1
CotAD_55078	neg_interaction	CotAD_29072	Cytochrome c oxidase, subunit Vb	0	2	1
CotAD_55078	neg_interaction	CotAD_02902	Cytochrome P450;IPR002401; Cytochrome P450, E-class, group I	0	0	0
CotAD_55078	neg_interaction	CotAD_35928	Cytochrome P450;IPR002401; Cytochrome P450, E-class, group I;IPR017972; Cytochrome P450, conserved site	0	0	0
CotAD_55078	neg_interaction	CotAD_45299	Development/cell death domain	0	1	1
CotAD_55078	neg_interaction	CotAD_37221	Disease resistance protein;IPR002182; NB-ARC	2	0	1
CotAD_55078	neg_interaction	CotAD_12410	DNA methylase, N-6 adenine-specific, conserved site	0	0	0
CotAD_55078	neg_interaction	CotAD_40697	Domain of unknown function CP12	0	1	1
CotAD_55078	neg_interaction	CotAD_60021	Domain of unknown function DUF1084	2	1	1
CotAD_55078	neg_interaction	CotAD_27339	Domain of unknown function DUF1084	4	2	1
CotAD_55078	neg_interaction	CotAD_33210	Domain of unknown function DUF250	0	0	0
CotAD_55078	neg_interaction	CotAD_21537	Domain of unknown function DUF250	0	8	1
CotAD_55078	neg_interaction	CotAD_59629	Domain of unknown function DUF4050	0	0	0
CotAD_55078	neg_interaction	CotAD_25496	Domain of unknown function DUF4378	0	0	0
CotAD_55078	neg_interaction	CotAD_03601	Domain of unknown function DUF547	2	0	1
CotAD_55078	neg_interaction	CotAD_73628	Domain of unknown function DUF547	0	1	1
CotAD_55078	neg_interaction	CotAD_15102	Domain of unknown function DUF632;IPR006868; Domain of unknown function DUF630	0	0	0
CotAD_55078	neg_interaction	CotAD_51341	Domain of unknown function DUF641, plant	2	0	1
CotAD_55078	neg_interaction	CotAD_38020	Domain of unknown function DUF862, eukaryotic	0	0	0
CotAD_55078	neg_interaction	CotAD_38613	Double-stranded RNA-binding	0	0	0
CotAD_55078	neg_interaction	CotAD_11382	Drug/metabolite transporter	2	0	1
CotAD_55078	neg_interaction	CotAD_45187	dTDP-4-dehydrorhamnose reductase	0	0	0
CotAD_55078	neg_interaction	CotAD_44167	Dual specificity phosphatase, catalytic domain;IPR000387; Protein-tyrosine/Dual-specificity phosphatase;IPR020422; Dual specificity phosphatase, subgroup, catalytic domain	0	1	1
CotAD_55078	neg_interaction	CotAD_40764	Dynamin central domain;IPR001401; Dynamin, GTPase domain;IPR003130; Dynamin GTPase effector;IPR019762; Dynamin, GTPase region, conserved site;IPR020850; GTPase effector domain, GED;IPR022812; Dynamin;	0	0	0
CotAD_55078	neg_interaction	CotAD_58836	Dynamin central domain;IPR001401; Dynamin, GTPase domain;IPR003130; Dynamin GTPase effector;IPR019762; Dynamin, GTPase region, conserved site;IPR020850; GTPase effector domain, GED;IPR022812; Dynamin;	0	0	0
CotAD_55078	neg_interaction	CotAD_44263	Dynamin central domain;IPR003130; Dynamin GTPase effector	2	0	1
CotAD_55078	neg_interaction	CotAD_41499	Dynein light chain, type 1/2;IPR019763; Dynein light chain, type 1/2, conserved site	0	0	0
CotAD_55078	neg_interaction	CotAD_66308	EAP30;IPR021648; Vacuolar protein sorting protein, Vps36	0	0	0
CotAD_55078	neg_interaction	CotAD_24088	EGF-like calcium-binding;IPR003137; Protease-associated domain, PA;IPR018097; EGF-like calcium-binding, conserved site	0	0	0
CotAD_55078	neg_interaction	CotAD_12819	Equilibrative nucleoside transporter	0	1	1
CotAD_55078	neg_interaction	CotAD_50812	Erg28	0	0	0
CotAD_55078	neg_interaction	CotAD_70620	Ergosterol biosynthesis ERG4/ERG24;IPR018083; Sterol reductase, conserved site	0	0	0
CotAD_55078	neg_interaction	CotAD_21373	Exo70 exocyst complex subunit	0	1	1
CotAD_55078	neg_interaction	CotAD_26775	Exo70 exocyst complex subunit	0	0	0
CotAD_55078	neg_interaction	CotAD_74727	Exocyst complex component Sec6	0	0	0
CotAD_55078	neg_interaction	CotAD_69054	Exostosin-like	2	0	1
CotAD_55078	neg_interaction	CotAD_04715	FAD-dependent pyridine nucleotide-disulphide oxidoreductase;IPR023753; Pyridine nucleotide-disulphide oxidoreductase, FAD/NAD(P)-binding domain	0	0	0
CotAD_55078	neg_interaction	CotAD_02898	FAD-dependent pyridine nucleotide-disulphide oxidoreductase;IPR023753; Pyridine nucleotide-disulphide oxidoreductase, FAD/NAD(P)-binding domain	0	0	0
CotAD_55078	neg_interaction	CotAD_45683	FAD-dependent pyridine nucleotide-disulphide oxidoreductase;IPR023753; Pyridine nucleotide-disulphide oxidoreductase, FAD/NAD(P)-binding domain	0	0	0
CotAD_55078	neg_interaction	CotAD_23857	FAE1/Type III polyketide synthase-like protein	0	0	0
CotAD_55078	neg_interaction	CotAD_17681	FAE1/Type III polyketide synthase-like protein	0	2	1
CotAD_55078	neg_interaction	CotAD_01734	FAE1/Type III polyketide synthase-like protein;IPR013747; 3-Oxoacyl-[acyl-carrier-protein (ACP)] synthase III C-terminal	0	0	0
CotAD_55078	neg_interaction	CotAD_30242	Fatty acid desaturase, type 1;IPR021863; Protein of unknown function DUF3474	0	0	0
CotAD_55078	neg_interaction	CotAD_37553	Fatty acid hydroxylase	0	2	1
CotAD_55078	neg_interaction	CotAD_62263	Fatty acid hydroxylase	0	2	1
CotAD_55078	neg_interaction	CotAD_34747	F-box domain, cyclin-like	4	2	1
CotAD_55078	neg_interaction	CotAD_32757	F-box domain, cyclin-like	2	0	1
CotAD_55078	neg_interaction	CotAD_12867	F-box domain, cyclin-like	2	0	1
CotAD_55078	neg_interaction	CotAD_70513	Ferroporti-1	0	0	0
CotAD_55078	neg_interaction	CotAD_49525	Formate-tetrahydrofolate ligase, FTHFS;IPR020628; Formate-tetrahydrofolate ligase, FTHFS, conserved site	0	0	0
CotAD_55078	neg_interaction	CotAD_07957	Fumarate reductase/succinate dehydrogenase flavoprotein	2	0	1
CotAD_55078	neg_interaction	CotAD_69428	Fumarate reductase/succinate dehydrogenase flavoprotein	2	0	1
CotAD_55078	neg_interaction	CotAD_16042	Gamma interferon inducible lysosomal thiol reductase GILT	0	1	1
CotAD_55078	neg_interaction	CotAD_50060	GDP-fucose protein O-fucosyltransferase	0	0	0
CotAD_55078	neg_interaction	CotAD_75879	GDP-fucose protein O-fucosyltransferase	2	0	1
CotAD_55078	neg_interaction	CotAD_31558	Glutaredoxin	0	0	0
CotAD_55078	neg_interaction	CotAD_56653	Glutaredoxin;IPR011767; Glutaredoxin active site;IPR014025; Glutaredoxin subgroup	0	0	0
CotAD_55078	neg_interaction	CotAD_22672	Glutathione peroxidase	0	0	0
CotAD_55078	neg_interaction	CotAD_73291	Glutathione S-transferase, N-terminal;IPR004046; Glutathione S-transferase	0	0	0
CotAD_55078	neg_interaction	CotAD_47836	Glyceraldehyde 3-phosphate dehydrogenase	0	0	0
CotAD_55078	neg_interaction	CotAD_19269	Glycine cleavage T-protein, N-terminal;IPR013977; Glycine cleavage T-protein, C-terminal barrel	0	0	0
CotAD_55078	neg_interaction	CotAD_14245	Glycolipid transfer protein domain	2	1	1
CotAD_55078	neg_interaction	CotAD_20130	Glycoside hydrolase, clan GH-D;IPR002241; Glycoside hydrolase, family 27	0	2	1
CotAD_55078	neg_interaction	CotAD_62091	Glycoside hydrolase, clan GH-D;IPR002241; Glycoside hydrolase, family 27	2	0	1
CotAD_55078	neg_interaction	CotAD_01255	Glycoside hydrolase, family 14;IPR008540; BZR1, transcriptional repressor;IPR018238; Glycoside hydrolase, family 14, conserved site	4	0	1
CotAD_55078	neg_interaction	CotAD_05386	Glycoside hydrolase, family 16;IPR008263; Glycoside hydrolase, family 16, active site;IPR010713; Xyloglucan endo-transglycosylase, C-terminal	0	1	1
CotAD_55078	neg_interaction	CotAD_31787	Glycoside hydrolase, family 35	4	0	1
CotAD_55078	neg_interaction	CotAD_53496	Glycoside hydrolase, family 38	0	0	0
CotAD_55078	neg_interaction	CotAD_05470	Glycosyl hydrolase, family 13	0	0	0
CotAD_55078	neg_interaction	CotAD_22256	Glycosyl transferase, family 1	0	0	0
CotAD_55078	neg_interaction	CotAD_63193	Glycosyl transferase, family 29	0	1	1
CotAD_55078	neg_interaction	CotAD_54744	Glycosyl transferase, family 4	0	0	0
CotAD_55078	neg_interaction	CotAD_43326	Glycosyl transferase, family 4	0	2	1
CotAD_55078	neg_interaction	CotAD_46069	Glycosyl transferase, family 48	0	0	0
CotAD_55078	neg_interaction	CotAD_06965	Glycosyltransferase AER61, uncharacterised	0	0	0
CotAD_55078	neg_interaction	CotAD_29792	Glycosyltransferase AER61, uncharacterised	0	0	0
CotAD_55078	neg_interaction	CotAD_63265	Glyoxal oxidase, N-terminal;IPR015202; Domain of unknown function DUF1929	0	0	0
CotAD_55078	neg_interaction	CotAD_22080	GNAT domain	0	0	0
CotAD_55078	neg_interaction	CotAD_01708	Haem peroxidase, plant/fungal/bacterial;IPR002207; Plant ascorbate peroxidase	0	0	0
CotAD_55078	neg_interaction	CotAD_09570	Haem peroxidase, plant/fungal/bacterial;IPR002207; Plant ascorbate peroxidase;IPR019794; Peroxidase, active site	0	0	0
CotAD_55078	neg_interaction	CotAD_26562	Heat shock factor (HSF)-type, DNA-binding	0	0	0
CotAD_55078	neg_interaction	CotAD_71440	Heat shock factor (HSF)-type, DNA-binding	0	0	0
CotAD_55078	neg_interaction	CotAD_25866	Heat shock protein DnaJ, N-terminal	0	0	0
CotAD_55078	neg_interaction	CotAD_57861	Heat shock protein DnaJ, N-terminal;IPR003095; Heat shock protein DnaJ;IPR004179; Sec63 domain	0	2	1
CotAD_55078	neg_interaction	CotAD_04763	Heat shock protein DnaJ, N-terminal;IPR003095; Heat shock protein DnaJ;IPR013026; Tetratricopeptide repeat-containing domain;IPR018253; Heat shock protein DnaJ, conserved site;IPR019734; Tetratricopeptide repeat	4	0	1
CotAD_55078	neg_interaction	CotAD_60184	Heat shock protein Hsp20	0	1	1
CotAD_55078	neg_interaction	CotAD_29552	Heat shock protein Hsp20	0	1	1
CotAD_55078	neg_interaction	CotAD_39697	Heat shock protein Hsp20	0	0	0
CotAD_55078	neg_interaction	CotAD_22565	Heat shock protein Hsp70;IPR013126; Heat shock protein 70	2	0	1
CotAD_55078	neg_interaction	CotAD_11265	Heat shock protein Hsp70;IPR013126; Heat shock protein 70;IPR018181; Heat shock protein 70, conserved site	0	2	1
CotAD_55078	neg_interaction	CotAD_62798	Heat shock protein Hsp70;IPR013126; Heat shock protein 70;IPR018181; Heat shock protein 70, conserved site	2	0	1
CotAD_55078	neg_interaction	CotAD_52090	Heat shock protein Hsp90;IPR003594	2	0	1
CotAD_55078	neg_interaction	CotAD_46917	Heat shock protein Hsp90;IPR003594; ATPase-like, ATP-binding domain;IPR019805; Heat shock protein Hsp90, conserved site;IPR020575; Heat shock protein Hsp90, N-terminal	0	0	0
CotAD_55078	neg_interaction	CotAD_68814	HEAT;IPR001494; Importin-beta, N-terminal;IPR007598; Protein of unknown function DUF577;IPR021133; HEAT, type 2	2	0	1
CotAD_55078	neg_interaction	CotAD_71364	Helicase, C-terminal;IPR011545; DNA/RNA helicase, DEAD/DEAH box type, N-terminal;IPR014001; Helicase, superfamily 1/2, ATP-binding domain;IPR018973; DEAD/DEAH-box helicase, putative;IPR019955; Ubiquitin supergroup	0	0	0
CotAD_55078	neg_interaction	CotAD_39952	Helix-loop-helix DNA-binding	0	0	0
CotAD_55078	neg_interaction	CotAD_36239	Helix-loop-helix DNA-binding	0	0	0
CotAD_55078	neg_interaction	CotAD_39434	Hexokinase;IPR019807; Hexokinase, conserved site;IPR022672; Hexokinase, N-terminal;IPR022673; Hexokinase, C-terminal;IPR022775; AP complex, mu/sigma subunit	0	0	0
CotAD_55078	neg_interaction	CotAD_68883	Hly-III-related	0	2	1
CotAD_55078	neg_interaction	CotAD_16862	Homeodomain	2	0	1
CotAD_55078	neg_interaction	CotAD_16445	Homeodomain	0	0	0
CotAD_55078	neg_interaction	CotAD_67699	Homeodomain;IPR002913; Lipid-binding START;IPR017970; Homeobox, conserved site	0	0	0
CotAD_55078	neg_interaction	CotAD_57120	Hpc2-related domain	2	0	1
CotAD_55078	neg_interaction	CotAD_12115	HR-like lesion-inducer	0	0	0
CotAD_55078	neg_interaction	CotAD_39604	K Homology domain;IPR004088; K Homology domain, type 1	0	3	1
CotAD_55078	neg_interaction	CotAD_70383	K Homology domain;IPR004088; K Homology domain, type 1	0	0	0
CotAD_55078	neg_interaction	CotAD_16774	K+ potassium transporter	0	0	0
CotAD_55078	neg_interaction	CotAD_42911	Kelch repeat type 1	2	1	1
CotAD_55078	neg_interaction	CotAD_59774	Kelch repeat type 1	0	0	0
CotAD_55078	neg_interaction	CotAD_65410	Kelch repeat type 1	0	0	0
CotAD_55078	neg_interaction	CotAD_49786	Kinesin, motor domain	0	0	0
CotAD_55078	neg_interaction	CotAD_64164	Kinesin, motor domain	0	0	0
CotAD_55078	neg_interaction	CotAD_29560	Kinesin, motor domain;IPR019821; Kinesin, motor region, conserved site	2	0	1
CotAD_55078	neg_interaction	CotAD_32120	Kinesin, motor domain;IPR019821; Kinesin, motor region, conserved site	0	0	0
CotAD_55078	neg_interaction	CotAD_46951	Lactate/malate dehydrogenase, N-terminal;IPR001252; Malate dehydrogenase, active site;IPR022383; Lactate/malate dehydrogenase, C-terminal	0	0	0
CotAD_55078	neg_interaction	CotAD_66412	Lactate/malate dehydrogenase, N-terminal;IPR001252; Malate dehydrogenase, active site;IPR022383; Lactate/malate dehydrogenase, C-terminal	0	0	0
CotAD_55078	neg_interaction	CotAD_50676	Leucine carboxyl methyltransferase	2	1	1
CotAD_55078	neg_interaction	CotAD_76023	Leucine-rich repeat, cysteine-containing subtype	0	2	1
CotAD_55078	neg_interaction	CotAD_61662	Leucine-rich repeat;IPR003591; Leucine-rich repeat, typical subtype	0	0	0
CotAD_55078	neg_interaction	CotAD_17894	Leucine-rich repeat;IPR003591; Leucine-rich repeat, typical subtype	0	0	0
CotAD_55078	neg_interaction	CotAD_30411	Lipase, class 3	0	0	0
CotAD_55078	neg_interaction	CotAD_41087	Lipase, GDSL	0	0	0
CotAD_55078	neg_interaction	CotAD_31965	LisH dimerisation motif;IPR006595; CTLH, C-terminal LisH motif;IPR013144; CRA domain;IPR013720; LisH dimerisation motif, subgroup;IPR024964; CTLH/CRA C-terminal to LisH motif domain	0	0	0
CotAD_55078	neg_interaction	CotAD_03276	LMBR1-like membrane protein	0	0	0
CotAD_55078	neg_interaction	CotAD_45336	LMBR1-like membrane protein	0	0	0
CotAD_55078	neg_interaction	CotAD_16456	Magnesium transporter NIPA	0	0	0
CotAD_55078	neg_interaction	CotAD_57659	Major facilitator superfamily;IPR020846; Major facilitator superfamily domain	0	0	0
CotAD_55078	neg_interaction	CotAD_45084	Mak10 subunit, NatC N(alpha)-terminal acetyltransferase	0	2	1
CotAD_55078	neg_interaction	CotAD_64649	Manganese/iron superoxide dismutase;IPR019831; Manganese/iron superoxide dismutase, N-terminal;IPR019832; Manganese/iron superoxide dismutase, C-terminal;IPR019833; Manganese/iron superoxide dismutase, binding site	0	1	1
CotAD_55078	neg_interaction	CotAD_25171	Mediator complex, subunit Med20	0	0	0
CotAD_55078	neg_interaction	CotAD_28658	Membrane attack complex component/perforin (MACPF) domain	2	0	1
CotAD_55078	neg_interaction	CotAD_60079	Metallophosphoesterase domain	0	0	0
CotAD_55078	neg_interaction	CotAD_26231	Metallophosphoesterase domain	0	1	1
CotAD_55078	neg_interaction	CotAD_27699	Metallophosphoesterase domain;IPR006186; Serine/threonine-specific protein phosphatase/bis(5-nucleosyl)-tetraphosphatase	6	1	1
CotAD_55078	neg_interaction	CotAD_04638	Methyl-CpG DNA binding	0	0	0
CotAD_55078	neg_interaction	CotAD_58990	Methylenetetrahydrofolate reductase	0	0	0
CotAD_55078	neg_interaction	CotAD_25088	Methyltransferase type 11;IPR013705; Sterol methyltransferase C-terminal	4	0	1
CotAD_55078	neg_interaction	CotAD_01086	Mitochondrial carrier protein;IPR002113; Adenine nucleotide translocator 1;IPR018108; Mitochondrial substrate/solute carrier	2	0	1
CotAD_55078	neg_interaction	CotAD_00283	Mitochondrial carrier protein;IPR018108; Mitochondrial substrate/solute carrier	0	0	0
CotAD_55078	neg_interaction	CotAD_53211	Mitochondrial carrier protein;IPR018108; Mitochondrial substrate/solute carrier	0	0	0
CotAD_55078	neg_interaction	CotAD_44451	Multi antimicrobial extrusion protein	0	1	1
CotAD_55078	neg_interaction	CotAD_47535	N2,N2-dimethylguanosine tRNA methyltransferase	0	1	1
CotAD_55078	neg_interaction	CotAD_41053	NADH:ubiquinone oxidoreductase	0	0	0
CotAD_55078	neg_interaction	CotAD_13713	NADH:ubiquinone oxidoreductase, 17.2kDa subunit	0	1	1
CotAD_55078	neg_interaction	CotAD_48405	NADH:ubiquinone oxidoreductase, 24kDa subunit	0	0	0
CotAD_55078	neg_interaction	CotAD_61794	NADH:ubiquinone oxidoreductase, 24kDa subunit	0	0	0
CotAD_55078	neg_interaction	CotAD_07129	NADPH-dependent FMN reductase;IPR008254; Flavodoxin/nitric oxide synthase	0	0	0
CotAD_55078	neg_interaction	CotAD_49438	NADPH-dependent FMN reductase;IPR008254; Flavodoxin/nitric oxide synthase	0	0	0
CotAD_55078	neg_interaction	CotAD_04769	Nitrite/sulphite reductase	0	2	1
CotAD_55078	neg_interaction	CotAD_33053	Nitrite/sulphite reductase	0	0	0
CotAD_55078	neg_interaction	CotAD_72712	NLI interacting factor	0	0	0
CotAD_55078	neg_interaction	CotAD_50617	Nodulin-like	0	1	1
CotAD_55078	neg_interaction	CotAD_71663	Nonaspanin (TM9SF)	0	1	1
CotAD_55078	neg_interaction	CotAD_48308	Nuclear transport factor 2;IPR018222; Nuclear transport factor 2, Eukaryote	0	0	0
CotAD_55078	neg_interaction	CotAD_69779	Nuclear transport factor 2;IPR018222; Nuclear transport factor 2, Eukaryote	0	1	1
CotAD_55078	neg_interaction	CotAD_11723	Nucleoside diphosphate kinase;IPR023005; Nucleoside diphosphate kinase, active site	0	0	0
CotAD_55078	neg_interaction	CotAD_56169	Nucleoside phosphatase GDA1/CD39;IPR000425; Major intrinsic protein	0	1	1
CotAD_55078	neg_interaction	CotAD_20647	Nucleoside phosphatase GDA1/CD39;IPR000425; Major intrinsic protein	2	0	1
CotAD_55078	neg_interaction	CotAD_02948	Nucleoside phosphorylase domain	0	2	1
CotAD_55078	neg_interaction	CotAD_08288	Nucleoside phosphorylase domain	0	0	0
CotAD_55078	neg_interaction	CotAD_06616	Nucleosome assembly protein (NAP)	0	0	0
CotAD_55078	neg_interaction	CotAD_37435	Nucleotide excision repair, TFIIH, subunit TTDA	0	0	0
CotAD_55078	neg_interaction	CotAD_09666	Occludin/RNA polymerase II elongation factor, ELL domain	0	0	0
CotAD_55078	neg_interaction	CotAD_37256	Oligopeptide transporter OPT superfamily	0	0	0
CotAD_55078	neg_interaction	CotAD_45530	Oligosaccharyl transferase complex, subunit Wbp1	0	0	0
CotAD_55078	neg_interaction	CotAD_06736	Oligosaccharyl transferase, STT3 subunit	2	0	1
CotAD_55078	neg_interaction	CotAD_46885	Ovarian tumour, otubain	2	4	1
CotAD_55078	neg_interaction	CotAD_16697	Oxidoreductase, N-terminal;IPR004104; Oxidoreductase, C-terminal	0	0	0
CotAD_55078	neg_interaction	CotAD_15860	Oxoglutarate/iron-dependent oxygenase	0	1	1
CotAD_55078	neg_interaction	CotAD_16613	Oxoglutarate/iron-dependent oxygenase	2	0	1
CotAD_55078	neg_interaction	CotAD_45426	Patatin/Phospholipase A2-related;IPR021771; Triacylglycerol lipase	0	1	1
CotAD_55078	neg_interaction	CotAD_05220	PDZ domain	0	0	0
CotAD_55078	neg_interaction	CotAD_76273	Pectinesterase inhibitor	0	0	0
CotAD_55078	neg_interaction	CotAD_13385	Pentatricopeptide repeat	2	0	1
CotAD_55078	neg_interaction	CotAD_23411	Pentatricopeptide repeat	2	0	1
CotAD_55078	neg_interaction	CotAD_52120	Pentatricopeptide repeat	6	0	1
CotAD_55078	neg_interaction	CotAD_72669	Pentatricopeptide repeat	0	0	0
CotAD_55078	neg_interaction	CotAD_03691	Peptidase A1;IPR001969; Peptidase aspartic, active site	0	0	0
CotAD_55078	neg_interaction	CotAD_19282	Peptidase A1;IPR001969; Peptidase aspartic, active site;IPR007856; Saposin-like type B, 1;IPR008138; Saposin-like type B, 2;IPR008139; Saposin B	0	2	1
CotAD_55078	neg_interaction	CotAD_63058	Peptidase C12, ubiquitin carboxyl-terminal hydrolase 1	0	0	0
CotAD_55078	neg_interaction	CotAD_31216	Peptidase C14, caspase catalytic	0	0	0
CotAD_55078	neg_interaction	CotAD_39784	Peptidase C14, caspase catalytic	0	0	0
CotAD_55078	neg_interaction	CotAD_46133	Peptidase C26;IPR015527; Peptidase C26, gamma-glutamyl hydrolase	0	0	0
CotAD_55078	neg_interaction	CotAD_68507	Peptidase C26;IPR015527; Peptidase C26, gamma-glutamyl hydrolase	0	0	0
CotAD_55078	neg_interaction	CotAD_01883	Peptidase C78, ubiquitin fold modifier-specific peptidase 1/ 2	0	1	1
CotAD_55078	neg_interaction	CotAD_34435	Peptidase M18	0	0	0
CotAD_55078	neg_interaction	CotAD_21876	Peptidase M20;IPR011650; Peptidase M20, dimerisation	0	1	1
CotAD_55078	neg_interaction	CotAD_32785	Peptidase M20;IPR011650; Peptidase M20, dimerisation	0	3	1
CotAD_55078	neg_interaction	CotAD_52004	Peptidase M20;IPR011650; Peptidase M20, dimerisation	0	1	1
CotAD_55078	neg_interaction	CotAD_67179	Peptidase S10, serine carboxypeptidase;IPR018202; Peptidase S10, serine carboxypeptidase, active site	0	0	0
CotAD_55078	neg_interaction	CotAD_66490	Peptidase S10, serine carboxypeptidase;IPR018202; Peptidase S10, serine carboxypeptidase, active site	0	1	1
CotAD_55078	neg_interaction	CotAD_17705	Peptidase S26B, eukaryotic signal peptidase;IPR019759; Peptidase S24/S26A/S26B	0	0	0
CotAD_55078	neg_interaction	CotAD_01842	Peptide methionine sulphoxide reductase MsrA	2	0	1
CotAD_55078	neg_interaction	CotAD_61625	Peptide-N4-(N-acetyl-beta-glucosaminyl)asparagine amidase A	0	0	0
CotAD_55078	neg_interaction	CotAD_31031	Peptidyl-arginine deiminase, Porphyromonas-type	0	0	0
CotAD_55078	neg_interaction	CotAD_03313	Peptidyl-prolyl cis-trans isomerase, FKBP-type, domain;IPR001440; Tetratricopeptide TPR-1;IPR013026; Tetratricopeptide repeat-containing domain;IPR019734; Tetratricopeptide repeat	0	0	0
CotAD_55078	neg_interaction	CotAD_27228	Peptidyl-prolyl cis-trans isomerase, FKBP-type, domain;IPR013026; Tetratricopeptide repeat-containing domain;IPR013105; Tetratricopeptide TPR2;IPR019734; Tetratricopeptide repeat	0	0	0
CotAD_55078	neg_interaction	CotAD_09054	Peptidyl-prolyl cis-trans isomerase, PpiC-type;IPR023058; Peptidyl-prolyl cis-trans isomerase, PpiC-type, conserved site	4	1	1
CotAD_55078	neg_interaction	CotAD_17794	Peptidyl-prolyl cis-trans isomerase, PpiC-type;IPR023058; Peptidyl-prolyl cis-trans isomerase, PpiC-type, conserved site	0	1	1
CotAD_55078	neg_interaction	CotAD_60144	Per1-like	0	2	1
CotAD_55078	neg_interaction	CotAD_09377	Per1-like	0	0	0
CotAD_55078	neg_interaction	CotAD_70573	Peroxin-3	0	0	0
CotAD_55078	neg_interaction	CotAD_36737	Phosphate transporter	2	0	1
CotAD_55078	neg_interaction	CotAD_02753	Phosphate-induced protein 1	0	0	0
CotAD_55078	neg_interaction	CotAD_21769	Phosphate-induced protein 1	0	0	0
CotAD_55078	neg_interaction	CotAD_05752	Phosphatidate cytidylyltransferase	0	0	0
CotAD_55078	neg_interaction	CotAD_28233	Phosphatidate cytidylyltransferase	0	1	1
CotAD_55078	neg_interaction	CotAD_74350	Phosphatidate cytidylyltransferase	0	0	0
CotAD_55078	neg_interaction	CotAD_38009	Phosphoglucose isomerase (PGI);IPR018189; Phosphoglucose isomerase, conserved site	2	1	1
CotAD_55078	neg_interaction	CotAD_50712	Phosphoglycerate/bisphosphoglycerate mutase, active site;IPR013078; Histidine phosphatase superfamily, clade-1	0	0	0
CotAD_55078	neg_interaction	CotAD_00526	Phospholipase/carboxylesterase/thioesterase	2	0	1
CotAD_55078	neg_interaction	CotAD_76017	Phosphoribosyltransferase	0	1	1
CotAD_55078	neg_interaction	CotAD_53815	Phosphoribosyltransferase;IPR001754; Orotidine 5'-phosphate decarboxylase domain	0	0	0
CotAD_55078	neg_interaction	CotAD_59295	Photosystem II PsbQ, oxygen evolving complex	0	0	0
CotAD_55078	neg_interaction	CotAD_10443	Phox homologous domain	0	0	0
CotAD_55078	neg_interaction	CotAD_06887	Phox/Bem1p;IPR013026; Tetratricopeptide repeat-containing domain;IPR019734; Tetratricopeptide repeat	4	2	1
CotAD_55078	neg_interaction	CotAD_72226	Plant lipid transfer protein/Par allergen;IPR016140; Bifunctional inhibitor/plant lipid transfer protein/seed storage helical domain	0	0	0
CotAD_55078	neg_interaction	CotAD_70629	Plant lipid transfer protein/Par allergen;IPR016140; Bifunctional inhibitor/plant lipid transfer protein/seed storage helical domain	0	0	0
CotAD_55078	neg_interaction	CotAD_29190	Plant lipid transfer protein/Par allergen;IPR016140; Bifunctional inhibitor/plant lipid transfer protein/seed storage helical domain	0	0	0
CotAD_55078	neg_interaction	CotAD_68074	Plant lipid transfer protein/Par allergen;IPR016140; Bifunctional inhibitor/plant lipid transfer protein/seed storage helical domain	0	0	0
CotAD_55078	neg_interaction	CotAD_20717	Plant peroxidase;IPR002016; Haem peroxidase, plant/fungal/bacterial;IPR019793; Peroxidases heam-ligand binding site	2	0	1
CotAD_55078	neg_interaction	CotAD_28696	Plant peroxidase;IPR002016; Haem peroxidase, plant/fungal/bacterial;IPR019793; Peroxidases heam-ligand binding site	2	0	1
CotAD_55078	neg_interaction	CotAD_45911	Plastocyanin-like	0	0	0
CotAD_55078	neg_interaction	CotAD_39623	Plastocyanin-like	2	0	1
CotAD_55078	neg_interaction	CotAD_41390	Pleckstrin homology domain;IPR002913; Lipid-binding START;IPR009769; Domain of unknown function DUF1336	0	0	0
CotAD_55078	neg_interaction	CotAD_07040	Pollen Ole e 1 allergen/extensin	0	2	1
CotAD_55078	neg_interaction	CotAD_47022	Pollen Ole e 1 allergen/extensin	0	0	0
CotAD_55078	neg_interaction	CotAD_34065	Prenyltransferase/squalene oxidase	0	0	0
CotAD_55078	neg_interaction	CotAD_06738	Profilin/allergen;IPR005455; Profilin, plant	0	1	1
CotAD_55078	neg_interaction	CotAD_22966	Profilin/allergen;IPR005455; Profilin, plant	0	0	0
CotAD_55078	neg_interaction	CotAD_00436	Profilin/allergen;IPR005455; Profilin, plant	0	0	0
CotAD_55078	neg_interaction	CotAD_25212	Profilin/allergen;IPR005455; Profilin, plant	0	0	0
CotAD_55078	neg_interaction	CotAD_52764	Profilin/allergen;IPR005455; Profilin, plant	0	0	0
CotAD_55078	neg_interaction	CotAD_36171	Proteasome component (PCI) domain;IPR013143; PCI/PINT associated module	0	0	0
CotAD_55078	neg_interaction	CotAD_16417	Proteasome component (PCI) domain;IPR013143; PCI/PINT associated module	0	1	1
CotAD_55078	neg_interaction	CotAD_67056	Proteasome, subunit alpha/beta;IPR016050; Proteasome, beta-type subunit, conserved site;IPR023333; Proteasome B-type subunit	0	2	1
CotAD_55078	neg_interaction	CotAD_39166	Proteasome/cyclosome, regulatory subunit	0	0	0
CotAD_55078	neg_interaction	CotAD_52484	Protein kinase, catalytic domain;IPR001245; Serine-threonine/tyrosine-protein kinase catalytic domain;IPR001611; Leucine-rich repeat;IPR002290; Serine/threonine- / dual-specificity protein kinase, catalytic domain;IPR003591; Leucine-rich repeat, typical subtype;IPR013210; Leucine-rich repeat-containing N-terminal, type 2;IPR017441; Protein kinase, ATP binding site;IPR020635; Tyrosine-protein kina…	0	0	0
CotAD_55078	neg_interaction	CotAD_66213	Protein kinase, catalytic domain;IPR001245; Serine-threonine/tyrosine-protein kinase catalytic domain;IPR002110; Ankyrin repeat;IPR002290; Serine/threonine- / dual-specificity protein kinase, catalytic domain;IPR020635; Tyrosine-protein kinase, catalytic domain;IPR020683; Ankyrin repeat-containing domain;	0	0	0
CotAD_55078	neg_interaction	CotAD_37459	Protein kinase, catalytic domain;IPR001245; Serine-threonine/tyrosine-protein kinase catalytic domain;IPR002290; Serine/threonine- / dual-specificity protein kinase, catalytic domain;IPR008271; Serine/threonine-protein kinase, active site;IPR013210; Leucine-rich repeat-containing N-terminal, type 2;IPR017441; Protein kinase, ATP binding site;IPR020635; Tyrosine-protein kinase, catalytic domain;	0	0	0
CotAD_55078	neg_interaction	CotAD_08387	Protein kinase, catalytic domain;IPR001245; Serine-threonine/tyrosine-protein kinase catalytic domainSerine/threonine-protein kinase	0	0	0
CotAD_55078	neg_interaction	CotAD_14537	Protein kinase, catalytic domain;IPR001245; Serine-threonine/tyrosine-protein kinase catalytic domainSerine/threonine-protein kinase	0	0	0
CotAD_55078	neg_interaction	CotAD_38618	Protein kinase, catalytic domain;IPR001245; Serine-threonine/tyrosine-protein kinase catalytic domainSerine/threonine-protein kinase	0	0	0
CotAD_55078	neg_interaction	CotAD_44233	Protein kinase, catalytic domain;IPR001245; Serine-threonine/tyrosine-protein kinase catalytic domainSerine/threonine-protein kinase	0	0	0
CotAD_55078	neg_interaction	CotAD_57360	Protein kinase, catalytic domain;IPR001245; Serine-threonine/tyrosine-protein kinase catalytic domainSerine/threonine-protein kinase	0	0	0
CotAD_55078	neg_interaction	CotAD_62650	Protein kinase, catalytic domain;IPR001245; Serine-threonine/tyrosine-protein kinase catalytic domainSerine/threonine-protein kinase	4	0	1
CotAD_55078	neg_interaction	CotAD_65827	Protein kinase, catalytic domain;IPR001245; Serine-threonine/tyrosine-protein kinase catalytic domainSerine/threonine-protein kinase	0	0	0
CotAD_55078	neg_interaction	CotAD_68332	Protein kinase, catalytic domain;IPR001245; Serine-threonine/tyrosine-protein kinase catalytic domainSerine/threonine-protein kinase	0	1	1
CotAD_55078	neg_interaction	CotAD_69756	Protein kinase, catalytic domain;IPR001245; Serine-threonine/tyrosine-protein kinase catalytic domainSerine/threonine-protein kinase	0	0	0
CotAD_55078	neg_interaction	CotAD_71969	Protein kinase, catalytic domain;IPR001245; Serine-threonine/tyrosine-protein kinase catalytic domainSerine/threonine-protein kinase	0	0	0
CotAD_55078	neg_interaction	CotAD_24219	Protein kinase, catalytic domain;IPR001611; Leucine-rich repeat	0	0	0
CotAD_55078	neg_interaction	CotAD_30717	Protein kinase, catalytic domain;IPR001611; Leucine-rich repeat	0	0	0
CotAD_55078	neg_interaction	CotAD_70298	Protein kinase, catalytic domain;IPR001611; Leucine-rich repeat	0	0	0
CotAD_55078	neg_interaction	CotAD_16513	Protein of unknown function DUF1680	0	0	0
CotAD_55078	neg_interaction	CotAD_53299	Protein of unknown function DUF1712, fungi	0	0	0
CotAD_55078	neg_interaction	CotAD_49328	Protein of unknown function DUF1751, integral membrane, eukaryotic	0	1	1
CotAD_55078	neg_interaction	CotAD_43806	Protein of unknown function DUF2451, C-terminal;IPR019515; Vacuolar protein sorting-associated protein 54	0	0	0
CotAD_55078	neg_interaction	CotAD_08129	Protein of unknown function DUF3511	0	1	1
CotAD_55078	neg_interaction	CotAD_61479	Protein of unknown function DUF538	0	0	0
CotAD_55078	neg_interaction	CotAD_26798	Protein of unknown function DUF573	0	0	0
CotAD_55078	neg_interaction	CotAD_20269	Protein of unknown function DUF616	0	0	0
CotAD_55078	neg_interaction	CotAD_04276	Protein of unknown function DUF789	2	0	1
CotAD_55078	neg_interaction	CotAD_15490	Protein phosphatase 2C-like	0	0	0
CotAD_55078	neg_interaction	CotAD_52740	Protein phosphatase inhibitor 2 (IPP-2)	0	0	0
CotAD_55078	neg_interaction	CotAD_65987	Protein synthesis factor, GTP-binding	0	0	0
CotAD_55078	neg_interaction	CotAD_18346	Protein synthesis factor, GTP-binding;IPR004160; Translation elongation factor EFTu/EF1A, C-terminal;IPR004161; Translation elongation factor EFTu/EF1A, domain 2	0	0	0
CotAD_55078	neg_interaction	CotAD_06445	Protein translocase complex, SecE/Sec61-gamma subunit	0	0	0
CotAD_55078	neg_interaction	CotAD_61844	Protein-L-isoaspartate(D-aspartate) O-methyltransferase	0	0	0
CotAD_55078	neg_interaction	CotAD_73654	Protein-tyrosine phosphatase, SIW14-like28	0	0	0
CotAD_55078	neg_interaction	CotAD_30208	Protein-tyrosine phosphatase, SIW14-like29	0	0	0
CotAD_55078	neg_interaction	CotAD_03557	Putative S-adenosyl-L-methionine-dependent methyltransferase	0	0	0
CotAD_55078	neg_interaction	CotAD_71993	Putative S-adenosyl-L-methionine-dependent methyltransferase	0	0	0
CotAD_55078	neg_interaction	CotAD_52257	Putative S-adenosyl-L-methionine-dependent methyltransferase	0	0	0
CotAD_55078	neg_interaction	CotAD_54198	PWWP;IPR001214; SET domain;IPR001965; Zinc finger, PHD-type	0	0	0
CotAD_55078	neg_interaction	CotAD_44101	Pyridoxal phosphate-dependent decarboxylase	0	0	0
CotAD_55078	neg_interaction	CotAD_18412	Pyruvate kinase;IPR015793; Pyruvate kinase, barrel;IPR015795; Pyruvate kinase, C-terminal	0	0	0
CotAD_55078	neg_interaction	CotAD_68983	Pyruvate kinase;IPR015793; Pyruvate kinase, barrel;IPR015795; Pyruvate kinase, C-terminal	0	0	0
CotAD_55078	neg_interaction	CotAD_25133	Ran binding domain	0	0	0
CotAD_55078	neg_interaction	CotAD_08640	Ran binding domain	0	0	0
CotAD_55078	neg_interaction	CotAD_30010	Ran binding domain	0	0	0
CotAD_55078	neg_interaction	CotAD_27994	Remorin, C-terminal	0	0	0
CotAD_55078	neg_interaction	CotAD_76840	Ribonuclease E inhibitor RraA/Dimethylmenaquinone methyltransferase	0	1	1
CotAD_55078	neg_interaction	CotAD_68591	Ribonuclease H domain	0	1	1
CotAD_55078	neg_interaction	CotAD_14900	Ribose 5-phosphate isomerase, type A	0	1	1
CotAD_55078	neg_interaction	CotAD_45235	Ribose/galactose isomerase;IPR013096; Cupin 2, conserved barrel	0	2	1
CotAD_55078	neg_interaction	CotAD_46232	Ribosomal protein L3;IPR019926; Ribosomal protein L3, conserved site	0	0	0
CotAD_55078	neg_interaction	CotAD_13790	Ribosomal protein L3;IPR019926; Ribosomal protein L3, conserved site	0	2	1
CotAD_55078	neg_interaction	CotAD_01143	Ribosomal protein L37ae	0	1	1
CotAD_55078	neg_interaction	CotAD_62691	Ribosomal protein L38e	0	0	0
CotAD_55078	neg_interaction	CotAD_52527	Ribosomal protein S2;IPR002618; UTP--glucose-1-phosphate uridylyltransferase;IPR018130; Ribosomal protein S2, conserved site	0	0	0
CotAD_55078	neg_interaction	CotAD_41155	Ribosomal protein S27e	0	1	1
CotAD_55078	neg_interaction	CotAD_21204	Ribosomal Proteins L2, RNA binding domain;IPR022669; Ribosomal protein L2, C-terminal;IPR022671; Ribosomal protein L2, conserved site	2	0	1
CotAD_55078	neg_interaction	CotAD_17792	Ribulose-phosphate 3-epimerase	0	1	1
CotAD_55078	neg_interaction	CotAD_13829	Ricin B lectin domain;IPR001547; Glycoside hydrolase, family 5	4	0	1
CotAD_55078	neg_interaction	CotAD_75062	RNA polymerase II, large subunit, CTD;IPR006903; RNA polymerase II-binding domain	0	0	0
CotAD_55078	neg_interaction	CotAD_55663	RNA polymerase II, Rpb4;IPR006590; RNA polymerase II, Rpb4, core	0	1	1
CotAD_55078	neg_interaction	CotAD_35538	RNA recognition motif domain	2	0	1
CotAD_55078	neg_interaction	CotAD_59351	RNA recognition motif domain	0	0	0
CotAD_55078	neg_interaction	CotAD_73423	RNA recognition motif domain;IPR002075; Nuclear transport factor 2;IPR018222; Nuclear transport factor 2, Eukaryote	0	0	0
CotAD_55078	neg_interaction	CotAD_71178	RNA-processing protein, HAT helix;IPR013026	0	0	0
CotAD_55078	neg_interaction	CotAD_41439	Rubredoxin-like domain;IPR024935; Rubredoxin domain	2	0	1
CotAD_55078	neg_interaction	CotAD_44181	SAC3/GANP/Nin1/mts3/eIF-3 p25	2	0	1
CotAD_55078	neg_interaction	CotAD_10967	SANT/Myb domain;IPR001789; Signal transduction response regulator, receiver domain;IPR017930; Myb domain, DNA-binding	0	2	1
CotAD_55078	neg_interaction	CotAD_51916	SANT/Myb domain;IPR006562; HSA;IPR013999; HAS subgroup;IPR017877; Myb-like domain	0	0	0
CotAD_55078	neg_interaction	CotAD_38062	SANT/Myb domain;IPR017884; SANT domain;IPR017930; Myb domain, DNA-binding	0	1	1
CotAD_55078	neg_interaction	CotAD_18842	SANT/Myb domain;IPR017930; Myb domain, DNA-binding	0	0	0
CotAD_55078	neg_interaction	CotAD_61308	SANT/Myb domain;IPR017930; Myb domain, DNA-binding	2	0	1
CotAD_55078	neg_interaction	CotAD_72366	SANT/Myb domain;IPR017930; Myb domain, DNA-binding	0	0	0
CotAD_55078	neg_interaction	CotAD_63706	SANT/Myb domain;IPR017930; Myb domain, DNA-binding	0	3	1
CotAD_55078	neg_interaction	CotAD_75309	SANT/Myb domain;IPR017930; Myb domain, DNA-binding	0	3	1
CotAD_55078	neg_interaction	CotAD_08078	Sec1-like protein	0	0	0
CotAD_55078	neg_interaction	CotAD_03356	Short-chain dehydrogenase/reductase SDR;IPR002347; Glucose/ribitol dehydrogenase	0	0	0
CotAD_55078	neg_interaction	CotAD_70139	Short-chain dehydrogenase/reductase SDR;IPR002347; Glucose/ribitol dehydrogenase;IPR020842; Polyketide synthase/Fatty acid synthase	2	0	1
CotAD_55078	neg_interaction	CotAD_29818	Signal peptidase complex subunit 2	0	0	0
CotAD_55078	neg_interaction	CotAD_63296	Small GTPase superfamily, Rab type	0	0	0
CotAD_55078	neg_interaction	CotAD_04237	Small GTPase superfamily;IPR002041; Ran GTPase	0	0	0
CotAD_55078	neg_interaction	CotAD_28926	Small GTPase superfamily;IPR002041; Ran GTPase	0	0	0
CotAD_55078	neg_interaction	CotAD_21262	Small GTPase superfamily;IPR002041; Ran GTPase;IPR003578; Small GTPase superfamily, Rho type;IPR003579; Small GTPase superfamily, Rab type;IPR020849; Small GTPase superfamily, Ras type	0	0	0
CotAD_55078	neg_interaction	CotAD_75439	Small GTPase superfamily;IPR002041; Ran GTPase;IPR003578; Small GTPase superfamily, Rho type;IPR003579; Small GTPase superfamily, Rab type;IPR020849; Small GTPase superfamily, Ras type	0	0	0
CotAD_55078	neg_interaction	CotAD_28611	Small GTPase superfamily;IPR002041; Ran GTPase;IPR003578; Small GTPase superfamily, Rho type;IPR003579; Small GTPase superfamily, Rab type;IPR020849; Small GTPase superfamily, Ras type	0	0	0
CotAD_55078	neg_interaction	CotAD_17690	Small GTPase superfamily;IPR002041; Ran GTPase;IPR003578; Small GTPase superfamily, Rho type;IPR003579; Small GTPase superfamily, Rab type;IPR020849; Small GTPase superfamily, Ras type	0	0	0
CotAD_55078	neg_interaction	CotAD_18867	Small GTPase superfamily;IPR002041; Ran GTPase;IPR003578; Small GTPase superfamily, Rho type;IPR003579; Small GTPase superfamily, Rab type;IPR020849; Small GTPase superfamily, Ras type	0	0	0
CotAD_55078	neg_interaction	CotAD_04098	SNF2-related;IPR001650; Helicase	0	0	0
CotAD_55078	neg_interaction	CotAD_32360	Sodium/sulphate symporter	0	2	1
CotAD_55078	neg_interaction	CotAD_08332	Squalene/phytoene synthase;IPR019845; Squalene/phytoene synthase, conserved site	0	0	0
CotAD_55078	neg_interaction	CotAD_01944	Sterile alpha motif domain;IPR021129; Sterile alpha motif, type 1	0	0	0
CotAD_55078	neg_interaction	CotAD_70611	Sterile alpha motif, type 2	0	0	0
CotAD_55078	neg_interaction	CotAD_02690	Sybindin-like protein	0	0	0
CotAD_55078	neg_interaction	CotAD_65018	Synaptobrevin;IPR010908; Longin	0	0	0
CotAD_55078	neg_interaction	CotAD_44624	Syntaxin 6, N-terminal	0	0	0
CotAD_55078	neg_interaction	CotAD_53392	Target SNARE coiled-coil domain	0	0	0
CotAD_55078	neg_interaction	CotAD_07012	Tetraacyldisaccharide 4'-kinase	0	0	0
CotAD_55078	neg_interaction	CotAD_18705	Tetratricopeptide repeat-containing domain;IPR019734; Tetratricopeptide repeat	0	0	0
CotAD_55078	neg_interaction	CotAD_39823	Thioredoxin domain	2	3	1
CotAD_55078	neg_interaction	CotAD_25284	Thioredoxin;IPR012336; Thioredoxin-like fold;IPR013766; Thioredoxin domain;IPR017937; Thioredoxin, conserved site	0	0	0
CotAD_55078	neg_interaction	CotAD_36535	Thioredoxin;IPR012336; Thioredoxin-like fold;IPR013766; Thioredoxin domain;IPR017937; Thioredoxin, conserved site	0	0	0
CotAD_55078	neg_interaction	CotAD_27858	Transaldolase	0	0	0
CotAD_55078	neg_interaction	CotAD_16709	Transcription factor, MADS-box;IPR002487; Transcription factor, K-box	0	0	0
CotAD_55078	neg_interaction	CotAD_34669	Transcription factor, SBP-box	0	0	0
CotAD_55078	neg_interaction	CotAD_16353	Transcription factor, TCP;IPR017887; Transcription factor TCP subgroup	2	0	1
CotAD_55078	neg_interaction	CotAD_52162	Transketolase-like, pyrimidine-binding domain;IPR005476; Transketolase, C-terminal	2	1	1
CotAD_55078	neg_interaction	CotAD_35734	Translation elongation factor EFG/EF2	0	0	0
CotAD_55078	neg_interaction	CotAD_36928	Translation initiation factor eIF3 subunit	0	1	1
CotAD_55078	neg_interaction	CotAD_22568	Translation machinery associated TMA7	4	3	1
CotAD_55078	neg_interaction	CotAD_06859	Transport protein particle (TRAPP) component	0	1	1
CotAD_55078	neg_interaction	CotAD_10452	TRAPP II complex, Trs120	0	1	1
CotAD_55078	neg_interaction	CotAD_47029	Triosephosphate isomerase;IPR020861; Triosephosphate isomerase, active site	2	0	1
CotAD_55078	neg_interaction	CotAD_23341	Triosephosphate isomerase;IPR020861; Triosephosphate isomerase, active site	0	1	1
CotAD_55078	neg_interaction	CotAD_72010	Tubulin;IPR002452; Alpha tubulin;IPR003008	0	2	1
CotAD_55078	neg_interaction	CotAD_74792	Tubulin;IPR002452; Alpha tubulin;IPR003009	0	0	0
CotAD_55078	neg_interaction	CotAD_75071	Tubulin;IPR002452; Alpha tubulin;IPR003011	0	0	0
CotAD_55078	neg_interaction	CotAD_05489	Tubulin;IPR002452; Alpha tubulin;IPR003012	0	0	0
CotAD_55078	neg_interaction	CotAD_18492	Tubulin;IPR002452; Alpha tubulin;IPR003013	0	0	0
CotAD_55078	neg_interaction	CotAD_05861	U box domain	0	0	0
CotAD_55078	neg_interaction	CotAD_05862	U box domain	0	0	0
CotAD_55078	neg_interaction	CotAD_43972	Ubiquinol-cytochrome C reductase, UQCRX/QCR9-like	0	0	0
CotAD_55078	neg_interaction	CotAD_64817	Ubiquinol-cytochrome C reductase, UQCRX/QCR9-like	0	0	0
CotAD_55078	neg_interaction	CotAD_74051	Ubiquitin system component Cue	0	0	0
CotAD_55078	neg_interaction	CotAD_22588	Ubiquitin;IPR001394; Peptidase C19, ubiquitin carboxyl-terminal hydrolase 2;IPR018200; Peptidase C19, ubiquitin carboxyl-terminal hydrolase 2, conserved site;IPR019954; Ubiquitin conserved site;IPR019955; Ubiquitin supergroup	0	0	0
CotAD_55078	neg_interaction	CotAD_42259	Ubiquitin;IPR001394; Peptidase C19, ubiquitin carboxyl-terminal hydrolase 2;IPR018200; Peptidase C19, ubiquitin carboxyl-terminal hydrolase 2, conserved site;IPR019954; Ubiquitin conserved site;IPR019955; Ubiquitin supergroup	2	0	1
CotAD_55078	neg_interaction	CotAD_54951	Ubiquitin-associated/translation elongation factor EF1B, N-terminal;IPR000626; Ubiquitin;IPR004806; UV excision repair protein Rad23;IPR006636; Heat shock chaperonin-binding;IPR015360; XPC-binding domain;IPR015940; Ubiquitin-associated/translation elongation factor EF1B, N-terminal, eukaryote;IPR019955; Ubiquitin supergroup;	0	0	0
CotAD_55078	neg_interaction	CotAD_38768	Ubiquitin-associated/translation elongation factor EF1B, N-terminal;IPR000626; Ubiquitin;IPR006636; Heat shock chaperonin-binding;IPR015940; Ubiquitin-associated/translation elongation factor EF1B, N-terminal, eukaryote;IPR019955; Ubiquitin supergroup;IPR019956; Ubiquitin subgroup;	0	0	0
CotAD_55078	neg_interaction	CotAD_65396	Ubiquitin-conjugating enzyme, E2	0	0	0
CotAD_55078	neg_interaction	CotAD_58853	Ubiquitin-conjugating enzyme, E2;IPR013658; SMP-30/Gluconolaconase/LRE-like region;IPR023313; Ubiquitin-conjugating enzyme, active site	0	0	0
CotAD_55078	neg_interaction	CotAD_43590	Ubiquitin-conjugating enzyme, E2;IPR023313; Ubiquitin-conjugating enzyme, active site	4	2	1
CotAD_55078	neg_interaction	CotAD_02679	Ubiquitin-conjugating enzyme, E2;IPR023313; Ubiquitin-conjugating enzyme, active site	0	0	0
CotAD_55078	neg_interaction	CotAD_67072	Ubiquitin-conjugating enzyme, E2;IPR023313; Ubiquitin-conjugating enzyme, active site	0	0	0
CotAD_55078	neg_interaction	CotAD_01939	UDP-glucuronosyl/UDP-glucosyltransferase	0	0	0
CotAD_55078	neg_interaction	CotAD_14005	UDP-glucuronosyl/UDP-glucosyltransferase	0	0	0
CotAD_55078	neg_interaction	CotAD_59970	UDP-glucuronosyl/UDP-glucosyltransferase	0	0	0
CotAD_55078	neg_interaction	CotAD_33001	Uncharacterised protein family SERF	2	0	1
CotAD_55078	neg_interaction	CotAD_24997	Uncharacterised protein family, ATP binding	0	0	0
CotAD_55078	neg_interaction	CotAD_22346	UTP--glucose-1-phosphate uridylyltransferase	0	2	1
CotAD_55078	neg_interaction	CotAD_16632	Vps53-like, N-terminal;IPR014770; Munc13 homology 1	0	1	1
CotAD_55078	neg_interaction	CotAD_22254	WD40 repeat	0	1	1
CotAD_55078	neg_interaction	CotAD_52883	WD40 repeat	0	0	0
CotAD_55078	neg_interaction	CotAD_19170	WD40 repeat;IPR006692; Coatomer, WD associated region;IPR010714; Coatomer, alpha subunit, C-terminal;IPR017986; WD40-repeat-containing domain;IPR019775; WD40 repeat, conserved site;IPR020472; G-protein beta WD-40 repeat;	0	0	0
CotAD_55078	neg_interaction	CotAD_56388	WD40 repeat;IPR006692; Coatomer, WD associated region;IPR010714; Coatomer, alpha subunit, C-terminal;IPR017986; WD40-repeat-containing domain;IPR019775; WD40 repeat, conserved site;IPR020472; G-protein beta WD-40 repeat;	0	0	0
CotAD_55078	neg_interaction	CotAD_23530	WD40 repeat;IPR006692; Coatomer, WD associated region;IPR010714; Coatomer, alpha subunit, C-terminal;IPR017986; WD40-repeat-containing domain;IPR019775; WD40 repeat, conserved site;IPR020472; G-protein beta WD-40 repeat;	0	0	0
CotAD_55078	neg_interaction	CotAD_15932	WD40 repeat;IPR006692; Coatomer, WD associated region;IPR010714; Coatomer, alpha subunit, C-terminal;IPR017986; WD40-repeat-containing domain;IPR019775; WD40 repeat, conserved site;IPR020472; G-protein beta WD-40 repeat;	0	0	0
CotAD_55078	neg_interaction	CotAD_25097	WD40 repeat;IPR017986; WD40-repeat-containing domain	2	0	1
CotAD_55078	neg_interaction	CotAD_57404	WD40 repeat;IPR017986; WD40-repeat-containing domain;IPR019775; WD40 repeat, conserved site;IPR020472; G-protein beta WD-40 repeat	0	0	0
CotAD_55078	neg_interaction	CotAD_39919	WD40 repeat;IPR017986; WD40-repeat-containing domain;IPR019775; WD40 repeat, conserved site;IPR020472; G-protein beta WD-40 repeat	0	0	0
CotAD_55078	neg_interaction	CotAD_45841	WH2 domain	2	1	1
CotAD_55078	neg_interaction	CotAD_65982	WLM	0	1	1
CotAD_55078	neg_interaction	CotAD_45803	WW/Rsp5/WWP	0	0	0
CotAD_55078	neg_interaction	CotAD_17448	Yip1 domain	0	0	0
CotAD_55078	neg_interaction	CotAD_70968	Yippee-like protein	0	0	0
CotAD_55078	neg_interaction	CotAD_56243	ZF-HD homeobox protein, Cys/His-rich dimerisation domain	2	0	1
CotAD_55078	neg_interaction	CotAD_27873	Zinc finger, AN1-type;IPR002653; Zinc finger, A20-type	0	0	0
CotAD_55078	neg_interaction	CotAD_44319	Zinc finger, CCHC-type;IPR002059; Cold-shock protein	0	0	0
CotAD_55078	neg_interaction	CotAD_65659	Zinc finger, DHHC-type, palmitoyltransferase	0	0	0
CotAD_55078	neg_interaction	CotAD_20941	Zinc finger, LIM-type	0	0	0
CotAD_55078	neg_interaction	CotAD_27995	Zinc finger, LIM-type	2	0	1
CotAD_55078	neg_interaction	CotAD_65197	Zinc finger, MYND-type;IPR006597; Sel1-like	2	0	1
CotAD_55078	neg_interaction	CotAD_45787	Zinc finger, RanBP2-type;IPR013536; WLM	0	1	1
CotAD_55078	neg_interaction	CotAD_45342	Zinc finger, RING-CH-type	4	2	1
CotAD_55078	neg_interaction	CotAD_74668	Zinc finger, RING-CH-type;IPR022143; Protein of unknown function DUF3675	0	2	1
CotAD_55078	neg_interaction	CotAD_55516	Zinc finger, RING-type	0	0	0
CotAD_55078	neg_interaction	CotAD_61364	Zinc finger, RING-type	0	0	0
CotAD_55078	neg_interaction	CotAD_64003	Zinc finger, RING-type	2	0	1
CotAD_55078	neg_interaction	CotAD_18850	Zinc finger, RING-type;IPR002110; Ankyrin repeat	2	0	1
CotAD_55078	neg_interaction	CotAD_38431	Zinc finger, RING-type;IPR017907; Zinc finger, RING-type, conserved site	0	0	0
CotAD_55078	neg_interaction	CotAD_23682	Zinc finger, RING-type;IPR024766; Zinc finger, RING-H2-type	0	1	1
CotAD_55078	neg_interaction	CotAD_72772	Zinc finger, RING-type;IPR025287; Wall-associated receptor kinase galacturonan-binding domain	2	1	1
CotAD_55078	neg_interaction	CotAD_64249	Zinc finger, Sec23/Sec24-type	0	0	0
CotAD_55078	neg_interaction	CotAD_00952		0	0	0
CotAD_55078	neg_interaction	CotAD_01348		0	0	0
CotAD_55078	neg_interaction	CotAD_06296		0	0	0
CotAD_55078	neg_interaction	CotAD_07257		0	0	0
CotAD_55078	neg_interaction	CotAD_07478		0	0	0
CotAD_55078	neg_interaction	CotAD_07920		0	0	0
CotAD_55078	neg_interaction	CotAD_10392		0	0	0
CotAD_55078	neg_interaction	CotAD_11496		0	0	0
CotAD_55078	neg_interaction	CotAD_12441		0	1	1
CotAD_55078	neg_interaction	CotAD_27417		0	0	0
CotAD_55078	neg_interaction	CotAD_30021		0	0	0
CotAD_55078	neg_interaction	CotAD_31173		0	1	1
CotAD_55078	neg_interaction	CotAD_32371		0	0	0
CotAD_55078	neg_interaction	CotAD_32742		2	0	1
CotAD_55078	neg_interaction	CotAD_33103		0	1	1
CotAD_55078	neg_interaction	CotAD_34337		2	0	1
CotAD_55078	neg_interaction	CotAD_35244		0	0	0
CotAD_55078	neg_interaction	CotAD_36348		0	0	0
CotAD_55078	neg_interaction	CotAD_37509		0	1	1
CotAD_55078	neg_interaction	CotAD_37983		0	0	0
CotAD_55078	neg_interaction	CotAD_38268		0	0	0
CotAD_55078	neg_interaction	CotAD_38691		0	0	0
CotAD_55078	neg_interaction	CotAD_39920		0	0	0
CotAD_55078	neg_interaction	CotAD_40589		0	0	0
CotAD_55078	neg_interaction	CotAD_44638		0	0	0
CotAD_55078	neg_interaction	CotAD_44777		0	0	0
CotAD_55078	neg_interaction	CotAD_47154		0	0	0
CotAD_55078	neg_interaction	CotAD_49535		0	0	0
CotAD_55078	neg_interaction	CotAD_51551		0	2	1
CotAD_55078	neg_interaction	CotAD_53078		2	0	1
CotAD_55078	neg_interaction	CotAD_53273		0	0	0
CotAD_55078	neg_interaction	CotAD_53668		0	0	0
CotAD_55078	neg_interaction	CotAD_56106		0	0	0
CotAD_55078	neg_interaction	CotAD_61489		0	0	0
CotAD_55078	neg_interaction	CotAD_62322		0	0	0
CotAD_55078	neg_interaction	CotAD_66537		0	0	0
CotAD_55078	neg_interaction	CotAD_68829		0	0	0
CotAD_55078	neg_interaction	CotAD_71051		0	0	0
CotAD_55078	neg_interaction	CotAD_71309		0	0	0
CotAD_55078	neg_interaction	CotAD_72997		0	0	0
CotAD_55078	neg_interaction	CotAD_73157		2	0	1
CotAD_55078	neg_interaction	CotAD_73325		0	0	0
CotAD_55078	neg_interaction	CotAD_74590		0	0	0
CotAD_55078	neg_interaction	CotAD_74781		0	0	0
CotAD_55078	neg_interaction	CotAD_76341		0	0	0
CotAD_55078	neg_interaction	CotAD_76383		0	0	0
CotAD_55078	neg_interaction	CotAD_34218		0	0	0
CotAD_55078	neg_interaction	CotAD_40618		0	0	0
CotAD_55078	neg_interaction	CotAD_15723		0	0	0
CotAD_55078	neg_interaction	CotAD_22467		0	0	0
CotAD_55078	neg_interaction	CotAD_44262		0	0	0
CotAD_55078	neg_interaction	CotAD_38003		0	0	0
CotAD_55078	neg_interaction	CotAD_01683		0	0	0
CotAD_55078	neg_interaction	CotAD_14016		0	0	0
CotAD_55078	neg_interaction	CotAD_31469		0	0	0
CotAD_55078	neg_interaction	CotAD_54848		0	0	0
CotAD_55078	neg_interaction	CotAD_11021		0	0	0
CotAD_55078	neg_interaction	CotAD_05878		0	1	1
CotAD_55078	neg_interaction	CotAD_22054		0	1	1
CotAD_55078	neg_interaction	CotAD_41910		2	2	1
CotAD_55078	neg_interaction	CotAD_34044		0	1	1
CotAD_55078	neg_interaction	CotAD_64826		2	0	1
CotAD_55078	neg_interaction	CotAD_37740		2	0	1
CotAD_55078	neg_interaction	CotAD_35967		2	0	1
CotAD_55078	neg_interaction	CotAD_62701		0	2	1
CotAD_55078	neg_interaction	CotAD_66131		2	0	1
CotAD_55078	neg_interaction	CotAD_65637		0	1	1
CotAD_55078	neg_interaction	CotAD_30808		0	1	1
CotAD_55078	neg_interaction	CotAD_20116		0	0	0
CotAD_55078	neg_interaction	CotAD_59884		0	0	0
CotAD_55078	neg_interaction	CotAD_31315		0	0	0
CotAD_55078	neg_interaction	CotAD_16559		0	0	0
CotAD_55078	neg_interaction	CotAD_71531		0	0	0
CotAD_55078	neg_interaction	CotAD_17130		0	0	0
CotAD_55078	neg_interaction	CotAD_76087		0	0	0

## Sheet: Random
Supplementary Dataset S6: List of Randomly selected genes for identification of CAMTA recognition motif frequency
GENE ID	ANNOTATION	1000_MCGCGB	1000_MCGTGT	1000_MCGCGB/1000_MCGTGT
CotAD_00247	3'-5' exonuclease domain;IPR004087; K Homology domain;IPR004088; K Homology domain, type 1	0	0	0
CotAD_70125	3-hydroxyisobutyrate dehydrogenase-related, conserved site;IPR006115; 6-phosphogluconate dehydrogenase, NADP-binding	0	0	0
CotAD_69601	6-phosphogluconate dehydrogenase, NADP-binding	0	0	0
CotAD_69602	6-phosphogluconate dehydrogenase, NADP-binding	0	0	0
CotAD_52485	AAA+ ATPase domain;IPR003959; ATPase, AAA-type, core;IPR003960; ATPase, AAA-type, conserved site	0	0	0
CotAD_70149	AAA+ ATPase domain;IPR004948; Nucleoside-triphosphatase, THEP1 type	0	1	1
CotAD_09089	ABC transporter, transmembrane domain;IPR003439; ABC transporter-like;IPR003593; AAA+ ATPase domain;IPR017871; ABC transporter, conserved site;IPR017940; ABC transporter, integral membrane type 1	0	0	0
CotAD_69638	ABC transporter-like;IPR003593; AAA+ ATPase domain;IPR013525; ABC-2 type transporter;IPR017871; ABC transporter, conserved site	0	0	0
CotAD_72387	ABC transporter-like;IPR013525; ABC-2 type transporter	0	0	0
CotAD_71737	Aconitase A/isopropylmalate dehydratase small subunit, swivel;IPR001030; Aconitase/3-isopropylmalate dehydratase large subunit, alpha/beta/alpha;IPR018136; Aconitase family, 4Fe-4S cluster binding site	0	0	0
CotAD_09122	Actin-binding FH2/DRF autoregulatory;IPR015425; Actin-binding FH2	0	0	0
CotAD_71742	Actin-binding, cofilin/tropomyosin type	0	0	0
CotAD_72003	Activator of Hsp90 ATPase homologue 1-like	0	0	0
CotAD_48421	Acyl-ACP thioesterase	0	0	0
CotAD_72732	Adenosine/AMP deaminase domain;IPR006650; Adenosine/AMP deaminase active site	0	0	0
CotAD_69182	Alcohol dehydrogenase GroES-like;IPR020843; Polyketide synthase, enoylreductase	0	2	1
CotAD_69183	Alcohol dehydrogenase GroES-like;IPR020843; Polyketide synthase, enoylreductase	0	2	1
CotAD_69181	Alcohol dehydrogenase GroES-like;IPR020843; Polyketide synthase, enoylreductase	0	0	0
CotAD_69184	Alcohol dehydrogenase GroES-like;IPR020843; Polyketide synthase, enoylreductase	0	0	0
CotAD_69202	Alcohol dehydrogenase GroES-like;IPR020843; Polyketide synthase, enoylreductase	0	0	0
CotAD_69201	Alcohol dehydrogenase GroES-like;IPR020843; Polyketide synthase, enoylreductase	0	0	0
CotAD_69204	Alcohol dehydrogenase GroES-like;IPR020843; Polyketide synthase, enoylreductase	0	0	0
CotAD_69203	Alcohol dehydrogenase, C-terminal;IPR013154; Alcohol dehydrogenase GroES-like;IPR020843; Polyketide synthase, enoylreductase	0	2	1
CotAD_09037	Aldehyde dehydrogenase domain;IPR016160; Aldehyde dehydrogenase, conserved site	0	0	0
CotAD_71537	Aldehyde dehydrogenase domain;IPR016160; Aldehyde dehydrogenase, conserved site	0	0	0
CotAD_70870	Aldehyde oxidase/xanthine dehydrogenase, a/b hammerhead;IPR001041; 2Fe-2S ferredoxin-type domain;IPR002346; Molybdopterin dehydrogenase, FAD-binding;IPR002888; [2Fe-2S]-binding;IPR005107; CO dehydrogenase flavoprotein, C-terminal;IPR008274; Aldehyde oxidase/xanthine dehydrogenase, molybdopterin binding;IPR016166; FAD-binding, type 2;	0	0	0
CotAD_70871	Aldehyde oxidase/xanthine dehydrogenase, molybdopterin binding	0	0	0
CotAD_69069	Aldo/keto reductase, conserved site;IPR020471; Aldo/keto reductase subgroup;IPR023210; NADP-dependent oxidoreductase domain	0	1	1
CotAD_70057	Aldo/keto reductase, conserved site;IPR020471; Aldo/keto reductase subgroup;IPR023210; NADP-dependent oxidoreductase domain	0	0	0
CotAD_71690	Allinase, C-terminal	0	0	0
CotAD_68955	Alpha carbonic anhydrase	0	3	1
CotAD_68747	Alpha/beta hydrolase fold-1	0	0	0
CotAD_07608	Alpha/beta hydrolase fold-1;IPR006693; Partial AB-hydrolase lipase domain	2	0	1
CotAD_72156	Alpha/beta hydrolase fold-3	0	0	0
CotAD_09092	Alpha-1,4-glucan-protein synthase, UDP-forming	0	1	1
CotAD_69308	Alpha-1,4-glucan-protein synthase, UDP-forming	0	0	0
CotAD_09115	Alpha-N-acetylglucosaminidase, N-terminal;IPR024732; Alpha-N-acetylglucosaminidase, C-terminal;IPR024733; Alpha-N-acetylglucosaminidase, tim-barrel domain	0	0	0
CotAD_72377	Amine oxidase;IPR007526; SWIRM domain	0	0	0
CotAD_71356	Aminoacyl-tRNA synthetase, class II (D/K/N)	0	1	1
CotAD_69075	Aminoacyl-tRNA synthetase, class II (G/ H/ P/ S), conserved domain;IPR002320; Threonyl-tRNA synthetase, class IIa;IPR004154; Anticodon-binding;IPR006195; Aminoacyl-tRNA synthetase, class II;IPR012947; Threonyl/alanyl tRNA synthetase, SAD	0	1	1
CotAD_71791	Aminotransferase-like, plant mobile domain	2	0	1
CotAD_71779	Ankyrin repeat;IPR020683; Ankyrin repeat-containing domain	0	0	0
CotAD_72365	Ankyrin repeat;IPR020683; Ankyrin repeat-containing domain	0	0	0
CotAD_07602	ANTH;IPR013809; Epsin-like, N-terminal	0	1	1
CotAD_69431	AP2/ERF domain	0	3	1
CotAD_70248	AP2/ERF domain;IPR003340; B3 DNA binding domain	0	0	0
CotAD_69433	Arabinogalactan peptide, AGP	0	0	0
CotAD_07604	Armadillo	0	0	0
CotAD_69825	Armadillo	0	0	0
CotAD_71271	Armadillo;IPR000357; HEAT;IPR013918; Nucleotide exchange factor Fes1	0	0	0
CotAD_71538	Armadillo;IPR003613; U box domain	0	3	1
CotAD_68938	Armadillo;IPR003613; U box domain	0	0	0
CotAD_71199	ATPase, AAA-type, core	0	0	0
CotAD_07633	ATPase, F1 complex, delta/epsilon subunit, N-terminal	2	0	1
CotAD_72488	ATPase, F1 complex, delta/epsilon subunit, N-terminal	0	0	0
CotAD_09104	ATPase, F1 complex, gamma subunit;IPR023632; ATPase, F1 complex, gamma subunit conserved site	0	0	0
CotAD_69776	Auxin responsive SAUR protein	0	0	0
CotAD_71385	B3 DNA binding domain	0	1	1
CotAD_71382	B3 DNA binding domain	0	1	1
CotAD_71384	B3 DNA binding domain	2	0	1
CotAD_70263	B3 DNA binding domain	0	0	0
CotAD_71383	B3 DNA binding domain	0	0	0
CotAD_09035	Bacterial transferase hexapeptide repeat;IPR005835; Nucleotidyl transferase	0	0	0
CotAD_09064	Band 7 protein	0	0	0
CotAD_72178	Basic-leucine zipper domain;IPR011616; bZIP transcription factor, bZIP-1	0	0	0
CotAD_72287	Bet v I domain;IPR024948; Major latex protein domain	0	1	1
CotAD_72136	Beta tubulin	0	0	0
CotAD_07619	Beta-ketoacyl synthase, N-terminal;IPR014031; Beta-ketoacyl synthase, C-terminal;IPR018201; Beta-ketoacyl synthase, active site;IPR020841; Polyketide synthase, beta-ketoacyl synthase domain	2	1	1
CotAD_68752	Beta-lactamase-like	0	0	0
CotAD_69336	Beta-lactamase-like;IPR011108; RNA-metabolising metallo-beta-lactamase;IPR017877; Myb-like domain	0	3	1
CotAD_70816	Bicarbonate transporter, C-terminal	0	0	0
CotAD_09073	Biotin/lipoate A/B protein ligase	0	1	1
CotAD_68964	BTB/POZ-like	0	0	0
CotAD_71760	BTB/POZ-like;IPR004249; NPH3;IPR013069; BTB/POZ	0	0	0
CotAD_72853	C2 calcium-dependent membrane targeting;IPR013583; Phosphoribosyltransferase C-terminal;IPR018029; C2 membrane targeting protein	2	2	1
CotAD_09063	C2 calcium-dependent membrane targeting;IPR013583; Phosphoribosyltransferase C-terminal;IPR018029; C2 membrane targeting protein	0	0	0
CotAD_71955	C2 calcium-dependent membrane targeting;IPR018029; C2 membrane targeting protein	0	1	1
CotAD_09062	C2 calcium-dependent membrane targeting;IPR018029; C2 membrane targeting protein	2	0	1
CotAD_72486	Cactin, domain;IPR019134; Cactin C-terminal domain	0	0	0
CotAD_69334	Calcium-binding EF-hand;IPR018247; EF-Hand 1, calcium-binding site;IPR018249; EF-HAND 2	0	1	1
CotAD_72289	Calcium-binding EF-hand;IPR018247; EF-Hand 1, calcium-binding site;IPR018249; EF-HAND 2	0	0	0
CotAD_72175	Calcium-binding EF-hand;IPR018249; EF-HAND 2	0	0	0
CotAD_72302	Calmodulin binding protein-like	0	0	0
CotAD_69068	Cation/H+ exchanger	0	0	0
CotAD_72381	Cation/H+ exchanger	0	0	0
CotAD_72733	CCT domain	0	0	0
CotAD_71090	Cellulose synthase	0	0	0
CotAD_09072	Chlorophyll A-B binding protein	0	1	1
CotAD_71689	Clathrin adaptor, mu subunit;IPR008968; Clathrin adaptor, mu subunit, C-terminal;IPR018240; Clathrin adaptor, mu subunit, conserved site;IPR022775; AP complex, mu/sigma subunit	2	1	1
CotAD_07646	Clathrin, heavy chain/VPS, 7-fold repeat;IPR001841; Zinc finger, RING-type;IPR024763; Vacuolar protein sorting protein 11, C-terminal	0	0	0
CotAD_69067	Cyclic nucleotide-binding domain	2	0	1
CotAD_72380	Cyclic nucleotide-binding domain	2	0	1
CotAD_71268	Cyclin, C-terminal;IPR006671; Cyclin, N-terminal	0	0	0
CotAD_71761	Cytochrome b5;IPR018506; Cytochrome b5, heme-binding site	0	0	0
CotAD_70656	Cytochrome b5;IPR018506; Cytochrome b5, heme-binding site	0	0	0
CotAD_70673	Cytochrome b5;IPR018506; Cytochrome b5, heme-binding site	0	0	0
CotAD_69076	Cytochrome b561, eukaryote;IPR005018; DOMON domain;IPR006593; Cytochrome b561/ferric reductase transmembrane;IPR017214; Uncharacterised conserved protein UCP037471	0	1	1
CotAD_70568	Cytochrome b561, eukaryote;IPR005018; DOMON domain;IPR006593; Cytochrome b561/ferric reductase transmembrane;IPR017214; Uncharacterised conserved protein UCP037471	0	0	0
CotAD_72304	Cytochrome f	0	0	0
CotAD_72489	Cytochrome P450;IPR002401; Cytochrome P450, E-class, group I	0	1	1
CotAD_71848	Cytochrome P450;IPR002401; Cytochrome P450, E-class, group I	0	0	0
CotAD_70671	Cytokinin riboside 5'-monophosphate phosphoribohydrolase LOG	0	0	0
CotAD_69637	Dak kinase;IPR004007; Dak phosphatase	0	0	0
CotAD_09128	Diacylglycerol acyltransferase	0	0	0
CotAD_09109	Diacylglycerol kinase, accessory domain;IPR001206; Diacylglycerol kinase, catalytic domain;IPR002219; Protein kinase C-like, phorbol ester/diacylglycerol binding	0	0	0
CotAD_72155	D-isomer specific 2-hydroxyacid dehydrogenase, catalytic domain;IPR006140; D-isomer specific 2-hydroxyacid dehydrogenase, NAD-binding	0	2	1
CotAD_72154	D-isomer specific 2-hydroxyacid dehydrogenase, NAD-binding	0	0	0
CotAD_07625	DNA (cytosine-5)-methyltransferase 1, replication foci domain	0	1	1
CotAD_71023	DNA/RNA helicase, DEAD/DEAH box type, N-terminal;IPR014001; Helicase, superfamily 1/2, ATP-binding domain;IPR014014; RNA helicase, DEAD-box type, Q motif	0	1	1
CotAD_07642	DNA-binding WRKY	2	0	1
CotAD_72725	DNA-directed RNA polymerase Rpb11, 13-16kDa subunit, conserved site	0	1	1
CotAD_72004	DNA-directed RNA polymerase, insert domain	0	2	1
CotAD_72089	Domain of unknown function DUF1084	2	2	1
CotAD_09040	Domain of unknown function DUF250	0	0	0
CotAD_68745	Domain of unknown function DUF292, eukaryotic	0	0	0
CotAD_09096	Domain of unknown function DUF4378	2	0	1
CotAD_68937	Domain of unknown function DUF640	0	0	0
CotAD_68789	DOMON domain;IPR006593; Cytochrome b561/ferric reductase transmembrane;IPR017214; Uncharacterised conserved protein UCP037471	0	1	1
CotAD_70569	DOMON domain;IPR017214; Uncharacterised conserved protein UCP037471	0	0	0
CotAD_71360	DOMON domain;IPR017214; Uncharacterised conserved protein UCP037471	0	0	0
CotAD_07618	Dual specificity phosphatase, catalytic domain;IPR000387; Protein-tyrosine/Dual-specificity phosphatase;IPR016130; Protein-tyrosine phosphatase, active site;IPR020422; Dual specificity phosphatase, subgroup, catalytic domain	0	1	1
CotAD_70873	Dynamin GTPase effector;IPR020850; GTPase effector domain, GED	2	0	1
CotAD_71236	Dynamin, GTPase domain;IPR022812; Dynamin	0	0	0
CotAD_69178	ER lumen protein retaining receptor	0	0	0
CotAD_69207	ER lumen protein retaining receptor	0	0	0
CotAD_71780	Exo70 exocyst complex subunit	0	0	0
CotAD_69288	Exostosin-like	0	0	0
CotAD_72726	Expansin;IPR007112; Expansin/pollen allergen, DPBB domain;IPR007117; Pollen allergen/expansin, C-terminal;IPR007118; Expansin/Lol pI;IPR009009; Barwin-related endoglucanase	2	0	1
CotAD_70820	EXS, C-terminal	2	0	1
CotAD_70058	FAD linked oxidase, N-terminal	0	0	0
CotAD_07657	FAS1 domain	0	0	0
CotAD_71218	Fatty acid hydroxylase	2	0	1
CotAD_71220	Fatty acid hydroxylase	0	0	0
CotAD_69332	F-box domain, cyclin-like	0	0	0
CotAD_70959	F-box domain, cyclin-like	0	0	0
CotAD_07635	F-box domain, cyclin-like;IPR006527; F-box associated domain, type 1	2	0	1
CotAD_07627	F-box domain, cyclin-like;IPR006527; F-box associated domain, type 1	0	0	0
CotAD_07628	F-box domain, cyclin-like;IPR006527; F-box associated domain, type 1	0	0	0
CotAD_07629	F-box domain, cyclin-like;IPR006527; F-box associated domain, type 1	0	0	0
CotAD_07634	F-box domain, cyclin-like;IPR006527; F-box associated domain, type 1	0	0	0
CotAD_69330	F-box domain, cyclin-like;IPR019494; FIST C domain	0	0	0
CotAD_70315	Forkhead-associated (FHA) domain	0	0	0
CotAD_09126	Galectin, carbohydrate recognition domain;IPR002659; Glycosyl transferase, family 31	0	0	0
CotAD_70147	GDP dissociation inhibitor	0	0	0
CotAD_70314	GDP-fucose protein O-fucosyltransferase	0	0	0
CotAD_69827	General substrate transporter;IPR005829; Sugar transporter, conserved site	0	0	0
CotAD_69436	GH3 auxin-responsive promoter	0	1	1
CotAD_70657	Glucosamine/galactosamine-6-phosphate isomerase	0	1	1
CotAD_07650	Glucose-6-phosphate dehydrogenase;IPR019796; Glucose-6-phosphate dehydrogenase, active site;IPR022674; Glucose-6-phosphate dehydrogenase, NAD-binding;IPR022675; Glucose-6-phosphate dehydrogenase, C-terminal	0	0	0
CotAD_72363	Glucose-methanol-choline oxidoreductase, N-terminal;IPR007867; Glucose-methanol-choline oxidoreductase, C-terminal	0	0	0
CotAD_69829	Glutaredoxin	0	0	0
CotAD_70741	Glutaredoxin;IPR014025; Glutaredoxin subgroup	0	1	1
CotAD_70740	Glutathione S-transferase, N-terminal;IPR017933; Glutathione S-transferase/chloride channel, C-terminal	0	0	0
CotAD_09099	Glycerophosphoryl diester phosphodiesterase	0	3	1
CotAD_68895	Glycoside hydrolase, family 17;IPR012946; X8	0	0	0
CotAD_68968	Glycoside hydrolase, family 28	0	0	0
CotAD_72132	Glycoside hydrolase, family 28;IPR006626; Parallel beta-helix repeat	0	1	1
CotAD_07637	Glycoside hydrolase, family 28;IPR006626; Parallel beta-helix repeat	0	0	0
CotAD_69073	Glycoside hydrolase, family 28;IPR006626; Parallel beta-helix repeat	0	0	0
CotAD_68791	Glycoside hydrolase, family 28;IPR006626; Parallel beta-helix repeat	0	0	0
CotAD_69071	Glycoside hydrolase, family 32;IPR013148; Glycosyl hydrolases family 32, N-terminal;IPR013189; Glycosyl hydrolase family 32, C-terminal	0	0	0
CotAD_71956	Glycoside hydrolase, family 9;IPR018221; Glycoside hydrolase, family 9, active site	0	1	1
CotAD_68751	Glycosyl transferase, family 14	0	1	1
CotAD_09030	Glycosyl transferase, family 20;IPR003337; Trehalose-phosphatase	0	0	0
CotAD_68963	Glycosyl transferase, family 31;IPR025298; Domain of unknown function DUF4094	0	0	0
CotAD_70404	Glycosyl transferase, family 8	0	0	0
CotAD_09091	Glycosyl-phosphatidyl inositol-anchored, plant	0	0	0
CotAD_69078	GNAT domain	0	0	0
CotAD_68787	GNAT domain	0	0	0
CotAD_71357	Gnk2-homologous domain	0	0	0
CotAD_69832	Gnk2-homologous domain	0	0	0
CotAD_69635	G-patch domain	0	0	0
CotAD_72724	GRIM-19	0	0	0
CotAD_69206	GTP cyclohydrolase I/Nitrile oxidoreductase	0	1	1
CotAD_69179	GTP cyclohydrolase I/Nitrile oxidoreductase	0	0	0
CotAD_71088	Heat shock protein DnaJ, N-terminal	2	0	1
CotAD_70287	Heat shock protein DnaJ, N-terminal;IPR002939; Chaperone DnaJ, C-terminal;IPR003095; Heat shock protein DnaJ;IPR018253; Heat shock protein DnaJ, conserved site	0	1	1
CotAD_69353	Heat shock protein DnaJ, N-terminal;IPR002939; Chaperone DnaJ, C-terminal;IPR003095; Heat shock protein DnaJ;IPR018253; Heat shock protein DnaJ, conserved site	0	0	0
CotAD_70955	Heat shock protein DnaJ, N-terminal;IPR003095; Heat shock protein DnaJ;IPR018253; Heat shock protein DnaJ, conserved site;IPR024593; Domain of unknown function DUF3444	0	0	0
CotAD_09108	Heat shock protein Hsp20	0	0	0
CotAD_71024	Helicase, C-terminal	0	0	0
CotAD_69893	Helicase, C-terminal;IPR002464; DNA/RNA helicase, ATP-dependent, DEAH-box type, conserved site;IPR003593; AAA+ ATPase domain;IPR007502; Helicase-associated domain;IPR011545; DNA/RNA helicase, DEAD/DEAH box type, N-terminal;IPR011709; Domain of unknown function DUF1605;IPR014001; Helicase, superfamily 1/2, ATP-binding domain;	0	0	0
CotAD_69897	Helicase, C-terminal;IPR002464; DNA/RNA helicase, ATP-dependent, DEAH-box type, conserved site;IPR003593; AAA+ ATPase domain;IPR007502; Helicase-associated domain;IPR011545; DNA/RNA helicase, DEAD/DEAH box type, N-terminal;IPR011709; Domain of unknown function DUF1605;IPR014001; Helicase, superfamily 1/2, ATP-binding domain;	0	0	0
CotAD_09116	Helix-loop-helix DNA-binding	0	0	0
CotAD_72305	Helix-loop-helix DNA-binding	0	0	0
CotAD_72091	Helix-loop-helix DNA-binding	0	0	0
CotAD_09065	Helix-turn-helix motif;IPR001356; Homeodomain;IPR003106; Leucine zipper, homeobox-associated;IPR017970; Homeobox, conserved site	0	0	0
CotAD_70148	High mobility group, superfamily	0	0	0
CotAD_68769	Homeodomain;IPR002913; Lipid-binding START;IPR017970; Homeobox, conserved site	0	0	0
CotAD_09066	HPP	0	0	0
CotAD_07623	IQ motif, EF-hand binding site	0	0	0
CotAD_09053	IQ motif, EF-hand binding site;IPR025064; Domain of unknown function DUF4005	0	0	0
CotAD_68827	Isocitrate lyase/phosphorylmutase;IPR018523; Isocitrate lyase/phosphorylmutase, conserved site	0	2	1
CotAD_72153	Isopenicillin N synthase;IPR005123; Oxoglutarate/iron-dependent oxygenase	0	0	0
CotAD_72538	Isopenicillin N synthase;IPR005123; Oxoglutarate/iron-dependent oxygenase	0	0	0
CotAD_07606	Isopenicillin N synthase;IPR005123; Oxoglutarate/iron-dependent oxygenase	0	0	0
CotAD_70405	Isopenicillin N synthase;IPR005123; Oxoglutarate/iron-dependent oxygenase	0	0	0
CotAD_09127	Kelch repeat type 1	0	2	1
CotAD_71787	Kelch repeat type 1	0	1	1
CotAD_70675	Kelch repeat type 1	0	0	0
CotAD_69600	Ketose-bisphosphate aldolase, class-II;IPR010737; Protein of unknown function, DUF1537	0	0	0
CotAD_70004	Kinesin, motor domain;IPR019821; Kinesin, motor region, conserved site	0	0	0
CotAD_09082	Kinesin, motor domain;IPR019821; Kinesin, motor region, conserved site;IPR021881; Protein of unknown function DUF3490	0	0	0
CotAD_09119	KOW;IPR019769; Translation elongation factor, IF5A, hypusine site;IPR020189; Translation elongation factor, IF5A C-terminal	0	0	0
CotAD_09075	Lactate/malate dehydrogenase, N-terminal;IPR001252; Malate dehydrogenase, active site;IPR022383; Lactate/malate dehydrogenase, C-terminal	0	0	0
CotAD_70003	Late embryogenesis abundant protein, LEA-14	0	0	0
CotAD_70684	Lateral organ boundaries, LOB	0	0	0
CotAD_69605	Leucine-rich repeat	0	0	0
CotAD_71684	Leucine-rich repeat	0	0	0
CotAD_09111	Leucine-rich repeat;IPR003591; Leucine-rich repeat, typical subtype	0	1	1
CotAD_71380	Leucine-rich repeat-containing N-terminal, type 2	0	0	0
CotAD_07615	Lipase, GDSL	0	0	0
CotAD_07620	Lipid-binding serum glycoprotein, C-terminal;IPR017942; Lipid-binding serum glycoprotein, N-terminal	0	0	0
CotAD_69896	Lipoxygenase, LH2;IPR001246; Lipoxygenase, plant;IPR013819; Lipoxygenase, C-terminal;IPR020833; Lipoxygenase, iron binding site;IPR020834; Lipoxygenase, conserved site	0	0	0
CotAD_71757	LisH dimerisation motif;IPR013720; LisH dimerisation motif, subgroup	0	0	0
CotAD_70249	Malectin-like carbohydrate-binding domain	0	1	1
CotAD_72242	Malectin-like carbohydrate-binding domain	0	0	0
CotAD_68773	Malic oxidoreductase;IPR012301; Malic enzyme, N-terminal;IPR012302; Malic enzyme, NAD-binding	0	1	1
CotAD_09083	Mandelate racemase/muconate lactonizing enzyme, N-terminal;IPR013342; Mandelate racemase/muconate lactonizing enzyme, C-terminal	0	0	0
CotAD_69355	MD-2-related lipid-recognition	0	0	0
CotAD_68896	Mediator complex, subunit Med23	0	0	0
CotAD_69640	Metallophosphoesterase domain	0	0	0
CotAD_71849	Metallophosphoesterase domain	0	0	0
CotAD_72388	Metallophosphoesterase domain;IPR006186; Serine/threonine-specific protein phosphatase/bis(5-nucleosyl)-tetraphosphatase	0	0	0
CotAD_68770	Methyl-CpG DNA binding	0	2	1
CotAD_69077	Mitochondrial substrate/solute carrier	0	1	1
CotAD_72200	Multicopper oxidase, type 1;IPR011706; Multicopper oxidase, type 2	0	1	1
CotAD_69331	Myb/SANT-like domain	0	1	1
CotAD_09058	Myb/SANT-like domain	0	0	0
CotAD_70874	Myb/SANT-like domain	0	0	0
CotAD_09093	Myb/SANT-like domain	0	0	0
CotAD_71744	Myb/SANT-like domain	0	0	0
CotAD_71954	Myb/SANT-like domain	0	0	0
CotAD_07654	N-acetylglucosaminyltransferase II	0	0	0
CotAD_68892	NAD(P)H-quinone oxidoreductase subunit L	0	1	1
CotAD_72311	NAD-dependent epimerase/dehydratase	0	1	1
CotAD_72198	NB-ARC;IPR021158; Peptidase M10A, cysteine switch, zinc binding site	2	0	1
CotAD_72199	NB-ARC;IPR021158; Peptidase M10A, cysteine switch, zinc binding site	2	0	1
CotAD_72090	NHL repeat;IPR005833; Haloacid dehalogenase/epoxide hydrolase;IPR013017; NHL repeat, subgroup	0	0	0
CotAD_72174	Nitrilase/cyanide hydratase;IPR005333; Transcription factor, TCP;IPR017887; Transcription factor TCP subgroup	0	0	0
CotAD_09095	NLI interacting factor	0	0	0
CotAD_09032	No apical meristem (NAM) protein	0	0	0
CotAD_70686	Nodulin-like	0	1	1
CotAD_71451	NPH3	0	0	0
CotAD_09118	NTP pyrophosphohydrolase MazG, putative catalytic core;IPR009039; EAR	0	0	0
CotAD_07641	Nuclear protein DGCR14	0	0	0
CotAD_71399	Nucleotide-diphospho-sugar transferase	0	0	0
CotAD_68749	NUDIX hydrolase domain;IPR005045; Protein of unknown function DUF284, transmembrane eukaryotic;IPR020084; NUDIX hydrolase, conserved site;IPR020476; NUDIX hydrolase	0	0	0
CotAD_70288	NUDIX hydrolase domain;IPR020084; NUDIX hydrolase, conserved site	4	1	1
CotAD_07658	NUDIX hydrolase domain;IPR020084; NUDIX hydrolase, conserved site;IPR020476; NUDIX hydrolase	0	0	0
CotAD_69305	Oligopeptide transporter	2	0	1
CotAD_71361	Oligopeptide transporter	0	0	0
CotAD_69306	Oligopeptide transporter	0	0	0
CotAD_70002	Oligosaccharyl transferase complex, subunit OST3/OST6	0	0	0
CotAD_72537	O-methyltransferase, family 2;IPR012967; Plant methyltransferase dimerisation	0	0	0
CotAD_69836	Oxoglutarate/iron-dependent oxygenase	0	1	1
CotAD_09048	Oxoglutarate/iron-dependent oxygenase	0	0	0
CotAD_09049	Oxoglutarate/iron-dependent oxygenase	0	0	0
CotAD_71270	Oxoglutarate/iron-dependent oxygenase	0	0	0
CotAD_72870	Partial AB-hydrolase lipase domain	0	0	0
CotAD_07653	PAS;IPR001294; Phytochrome;IPR003018; GAF domain;IPR003594; ATPase-like, ATP-binding domain;IPR003661; Signal transduction histidine kinase, subgroup 1, dimerisation/phosphoacceptor domain;IPR005467; Signal transduction histidine kinase, core;IPR013515; Phytochrome, central region;IPR013516; Phytochrome chromophore binding site;IPR013654; PAS fold-2;IPR013767; PAS fold;IPR016132	0	0	0
CotAD_70001	PDZ-binding protein, CRIPT	0	0	0
CotAD_72088	Pectinesterase, catalytic	2	0	1
CotAD_71089	Pentatricopeptide repeat	2	0	1
CotAD_07651	Pentatricopeptide repeat	0	0	0
CotAD_70677	Pentatricopeptide repeat	0	0	0
CotAD_07612	Pentatricopeptide repeat	0	0	0
CotAD_69143	Pentatricopeptide repeat	0	0	0
CotAD_70685	Pentatricopeptide repeat	0	0	0
CotAD_71960	Pentatricopeptide repeat	0	0	0
CotAD_07656	Peptidase A1	0	1	1
CotAD_09101	Peptidase A22A, presenilin;IPR006639; Peptidase A22, presenilin signal peptide	0	1	1
CotAD_09028	Peptidase S1/S6, chymotrypsin/Hap	0	1	1
CotAD_09029	Peptidase S1/S6, chymotrypsin/Hap;IPR020478; AT hook-like	0	0	0
CotAD_68940	Peptidase S24/S26A/S26B	0	0	0
CotAD_71959	Phosphatidylinositol-glycan biosynthesis class S protein	0	0	0
CotAD_09060	Phospholipase C, phosphoinositol-specific, EF-hand-like	0	0	0
CotAD_71381	Phox homologous domain;IPR003114; Phox-associated domain;IPR013937; Sorting nexin, C-terminal;IPR013996; PX-associated, sorting nexin 13	0	0	0
CotAD_70257	Phytosulfokine	0	0	0
CotAD_68830	Plant peroxidase;IPR002016; Haem peroxidase, plant/fungal/bacterial;IPR019793; Peroxidases heam-ligand binding site;IPR019794; Peroxidase, active site	0	0	0
CotAD_69357	Plant self-incompatibility response	0	0	0
CotAD_70129	Plant specific mitochondrial import receptor subunit TOM20	0	1	1
CotAD_70146	Poly A polymerase, head domain	2	0	1
CotAD_71025	Porin, eukaryotic type	0	2	1
CotAD_72723	Porin, eukaryotic type	0	0	0
CotAD_68965	POX;IPR008422; Homeobox KN domain	0	0	0
CotAD_72176	Prefoldin beta-like	0	2	1
CotAD_72133	Proteasome component (PCI) domain	0	1	1
CotAD_72887	Protein kinase, catalytic domain	0	2	1
CotAD_68953	Protein kinase, catalytic domain;IPR000961; AGC-kinase, C-terminal;IPR002290; Serine/threonine- / dual-specificity protein kinase, catalytic domain;IPR008271; Serine/threonine-protein kinase, active site;IPR017441; Protein kinase, ATP binding site;IPR017892; Protein kinase, C-terminal;IPR020635; Tyrosine-protein kinase, catalytic domain;	2	1	1
CotAD_71266	Protein kinase, catalytic domain;IPR001220; Legume lectin domain;IPR002290; Serine/threonine- / dual-specificity protein kinase, catalytic domain;IPR008271; Serine/threonine-protein kinase, active site;IPR017441; Protein kinase, ATP binding site;IPR019825; Legume lectin, beta chain, Mn/Ca-binding site;IPR020635; Tyrosine-protein kinase, catalytic domain;	0	0	0
CotAD_07630	Protein kinase, catalytic domain;IPR001245; Serine-threonine/tyrosine-protein kinase catalytic domain;IPR002290; Serine/threonine- / dual-specificity protein kinase, catalytic domain;IPR008271; Serine/threonine-protein kinase, active site;IPR017441; Protein kinase, ATP binding site;IPR020635; Tyrosine-protein kinase, catalytic domain;	0	0	0
CotAD_09125	Protein kinase, catalytic domain;IPR001245; Serine-threonine/tyrosine-protein kinase catalytic domain;IPR002290; Serine/threonine- / dual-specificity protein kinase, catalytic domain;IPR008271; Serine/threonine-protein kinase, active site;IPR017441; Protein kinase, ATP binding site;IPR020635; Tyrosine-protein kinase, catalytic domain;IPR024788; Malectin-like carbohydrate-binding domain;	0	0	0
CotAD_72901	Protein kinase, catalytic domain;IPR001245; Serine-threonine/tyrosine-protein kinase catalytic domain;IPR002290; Serine/threonine- / dual-specificity protein kinase, catalytic domain;IPR008271; Serine/threonine-protein kinase, active site;IPR017441; Protein kinase, ATP binding site;IPR020635; Tyrosine-protein kinase, catalytic domain;IPR024788; Malectin-like carbohydrate-binding domain;	0	0	0
CotAD_72244	Protein kinase, catalytic domain;IPR001245; Serine-threonine/tyrosine-protein kinase catalytic domain;IPR002290; Serine/threonine- / dual-specificity protein kinase, catalytic domain;IPR017441; Protein kinase, ATP binding site;IPR020635; Tyrosine-protein kinase, catalytic domain;IPR024788; Malectin-like carbohydrate-binding domain;	0	0	0
CotAD_69354	Protein kinase, catalytic domain;IPR001245; Serine-threonine/tyrosine-protein kinase catalytic domain;IPR002290; Serine/threonine- / dual-specificity protein kinase, catalytic domain;IPR020635; Tyrosine-protein kinase, catalytic domain	0	0	0
CotAD_70056	Protein kinase, catalytic domain;IPR001611; Leucine-rich repeat;IPR002290; Serine/threonine- / dual-specificity protein kinase, catalytic domain;IPR003591; Leucine-rich repeat, typical subtype;IPR008271; Serine/threonine-protein kinase, active site;IPR013210; Leucine-rich repeat-containing N-terminal, type 2;IPR017441; Protein kinase, ATP binding site;IPR020635; Tyrosine-protein kinase, catalytic…	0	0	0
CotAD_71450	Protein kinase, catalytic domain;IPR001611; Leucine-rich repeat;IPR002290; Serine/threonine- / dual-specificity protein kinase, catalytic domain;IPR003591; Leucine-rich repeat, typical subtype;IPR008271; Serine/threonine-protein kinase, active site;IPR013210; Leucine-rich repeat-containing N-terminal, type 2;IPR017441; Protein kinase, ATP binding site;IPR020635; Tyrosine-protein kinase, catalytic…	0	0	0
CotAD_69284	Protein kinase, catalytic domain;IPR001611; Leucine-rich repeat;IPR002290; Serine/threonine- / dual-specificity protein kinase, catalytic domain;IPR008271; Serine/threonine-protein kinase, active site;IPR013210; Leucine-rich repeat-containing N-terminal, type 2;IPR020635; Tyrosine-protein kinase, catalytic domain;	0	2	1
CotAD_69140	Protein kinase, catalytic domain;IPR001611; Leucine-rich repeat;IPR002290; Serine/threonine- / dual-specificity protein kinase, catalytic domain;IPR020635; Tyrosine-protein kinase, catalytic domain	0	1	1
CotAD_71688	Protein kinase, catalytic domain;IPR002290; Serine/threonine- / dual-specificity protein kinase, catalytic domain;IPR002482; Peptidoglycan-binding Lysin subgroup;IPR008271; Serine/threonine-protein kinase, active site;IPR017441; Protein kinase, ATP binding site;IPR018392; Peptidoglycan-binding lysin domain;IPR020635; Tyrosine-protein kinase, catalytic domain;	0	0	0
CotAD_70000	Protein kinase, catalytic domain;IPR002290; Serine/threonine- / dual-specificity protein kinase, catalytic domain;IPR002902; Gnk2-homologous domain;IPR008271; Serine/threonine-protein kinase, active site;IPR017441; Protein kinase, ATP binding site;IPR020635; Tyrosine-protein kinase, catalytic domain;	0	1	1
CotAD_70672	Protein kinase, catalytic domain;IPR002290; Serine/threonine- / dual-specificity protein kinase, catalytic domain;IPR003591; Leucine-rich repeat, typical subtype;IPR013210; Leucine-rich repeat-containing N-terminal, type 2;IPR017441; Protein kinase, ATP binding site;IPR020635; Tyrosine-protein kinase, catalytic domain;	0	2	1
CotAD_09068	Protein kinase, catalytic domain;IPR002290; Serine/threonine- / dual-specificity protein kinase, catalytic domain;IPR008271; Serine/threonine-protein kinase, active site;IPR013210; Leucine-rich repeat-containing N-terminal, type 2;IPR020635; Tyrosine-protein kinase, catalytic domain	0	0	0
CotAD_70689	Protein kinase, catalytic domain;IPR002290; Serine/threonine- / dual-specificity protein kinase, catalytic domain;IPR008271; Serine/threonine-protein kinase, active site;IPR020635; Tyrosine-protein kinase, catalytic domain	0	2	1
CotAD_69205	Protein kinase, catalytic domain;IPR002290; Serine/threonine- / dual-specificity protein kinase, catalytic domain;IPR008271; Serine/threonine-protein kinase, active site;IPR020635; Tyrosine-protein kinase, catalytic domain	2	1	1
CotAD_69180	Protein kinase, catalytic domain;IPR002290; Serine/threonine- / dual-specificity protein kinase, catalytic domain;IPR008271; Serine/threonine-protein kinase, active site;IPR020635; Tyrosine-protein kinase, catalytic domain	0	0	0
CotAD_71195	Protein kinase, catalytic domain;IPR002290; Serine/threonine- / dual-specificity protein kinase, catalytic domain;IPR008271; Serine/threonine-protein kinase, active site;IPR020635; Tyrosine-protein kinase, catalytic domain	0	0	0
CotAD_71539	Protein kinase, catalytic domain;IPR002290; Serine/threonine- / dual-specificity protein kinase, catalytic domain;IPR008271; Serine/threonine-protein kinase, active site;IPR020635; Tyrosine-protein kinase, catalytic domain	0	0	0
CotAD_72389	Protein kinase, catalytic domain;IPR002290; Serine/threonine- / dual-specificity protein kinase, catalytic domain;IPR008271; Serine/threonine-protein kinase, active site;IPR020635; Tyrosine-protein kinase, catalytic domain	0	0	0
CotAD_70286	Protein kinase, catalytic domain;IPR002290; Serine/threonine- / dual-specificity protein kinase, catalytic domain;IPR013210; Leucine-rich repeat-containing N-terminal, type 2;IPR017441; Protein kinase, ATP binding site;IPR020635; Tyrosine-protein kinase, catalytic domain	0	0	0
CotAD_07640	Protein kinase, catalytic domain;IPR002290; Serine/threonine- / dual-specificity protein kinase, catalytic domain;IPR020635; Tyrosine-protein kinase, catalytic domain	0	0	0
CotAD_72243	Protein kinase, catalytic domain;IPR008271; Serine/threonine-protein kinase, active site;IPR020635; Tyrosine-protein kinase, catalytic domain	0	0	0
CotAD_09098	Protein of unknown function DUF1118	0	0	0
CotAD_69285	Protein of unknown function DUF1242	0	0	0
CotAD_07621	Protein of unknown function DUF1664	0	0	0
CotAD_72787	Protein of unknown function DUF1665	0	1	1
CotAD_72035	Protein of unknown function DUF1665	0	1	1
CotAD_69177	Protein of unknown function DUF1675	0	0	0
CotAD_69437	Protein of unknown function DUF3133	0	1	1
CotAD_69329	Protein of unknown function DUF3339	0	2	1
CotAD_70739	Protein of unknown function DUF3493	0	1	1
CotAD_71740	Protein of unknown function DUF4228	0	0	0
CotAD_72487	Protein of unknown function DUF506, plant	0	0	0
CotAD_68966	Protein of unknown function DUF604	0	1	1
CotAD_70126	Protein of unknown function DUF647	0	0	0
CotAD_70127	Protein of unknown function DUF647	0	0	0
CotAD_71961	Protein of unknown function DUF724	0	0	0
CotAD_72378	Protein of unknown function DUF726	0	1	1
CotAD_71616	Protein of unknown function DUF760	0	1	1
CotAD_68943	Protein of unknown function DUF761, plant	0	0	0
CotAD_09061	Protein of unknown function DUF962	2	0	1
CotAD_71957	PUG domain;IPR018997; PUB domain	2	1	1
CotAD_71851	Putative polysaccharide biosynthesis protein	0	0	0
CotAD_09045	Putative S-adenosyl-L-methionine-dependent methyltransferase	0	1	1
CotAD_70743	Pyridine nucleotide-disulphide oxidoreductase, class-II;IPR013027; FAD-dependent pyridine nucleotide-disulphide oxidoreductase;IPR020946; Flavin monooxygenase-like	0	0	0
CotAD_69065	Pyridoxal phosphate-dependent decarboxylase	2	0	1
CotAD_09033	Raffinose synthase	2	2	1
CotAD_09114	Remorin, C-terminal	0	0	0
CotAD_09085	Reticulon	0	1	1
CotAD_09031	Rhodanese-like	0	0	0
CotAD_71020	Ribonuclease H domain	0	0	0
CotAD_72391	Ribosomal protein 60S	0	0	0
CotAD_70567	Ribosomal protein L14b/L23e;IPR019972; Ribosomal protein L14 conserved site	0	0	0
CotAD_69599	Ribosomal protein L19/L19e;IPR023638; Ribosomal protein L19/L19e conserved site	0	0	0
CotAD_70245	Ribosomal protein PSRP-3/Ycf65	0	0	0
CotAD_72364	Ribosomal protein S11	0	0	0
CotAD_69072	Ribosomal protein S11;IPR018102; Ribosomal S11, conserved site	0	0	0
CotAD_09117	Ribosomal protein S5, C-terminal;IPR013810; Ribosomal protein S5, N-terminal;IPR018192; Ribosomal protein S5, N-terminal, conserved site	0	1	1
CotAD_71984	Ribosomal protein S7 domain	0	1	1
CotAD_09080	Ribosomal protein S7e	0	0	0
CotAD_69435	Ribosome-associated, YjgA	0	0	0
CotAD_09056	Ribulose-phosphate 3-epimerase	0	2	1
CotAD_71850	RIO kinase;IPR008266; Tyrosine-protein kinase, active site;IPR018934; RIO-like kinase;IPR018935; RIO kinase, conserved site	0	0	0
CotAD_07638	RNA recognition motif domain	0	0	0
CotAD_09100	RNA recognition motif domain	0	0	0
CotAD_68786	RNA recognition motif domain	0	0	0
CotAD_73029	RNA recognition motif domain;IPR000571; Zinc finger, CCCH-type;IPR002110; Ankyrin repeat;IPR020683; Ankyrin repeat-containing domain;IPR025605; OST-HTH/LOTUS domain	0	0	0
CotAD_07647	RNA recognition motif domain;IPR000571; Zinc finger, CCCH-type;IPR025605; OST-HTH/LOTUS domain	0	1	1
CotAD_71540	RNA recognition motif domain;IPR002483; Splicing factor PWI	2	0	1
CotAD_71111	RNA recognition motif domain;IPR007201; RNA recognition motif 2	0	0	0
CotAD_09079	SANT/Myb domain;IPR001345; Phosphoglycerate/bisphosphoglycerate mutase, active site;IPR017930; Myb domain, DNA-binding	0	1	1
CotAD_70318	SANT/Myb domain;IPR017930; Myb domain, DNA-binding	0	2	1
CotAD_68944	SANT/Myb domain;IPR017930; Myb domain, DNA-binding	0	0	0
CotAD_68954	SANT/Myb domain;IPR017930; Myb domain, DNA-binding	0	0	0
CotAD_70670	SANT/Myb domain;IPR017930; Myb domain, DNA-binding	0	0	0
CotAD_72988	SANT/Myb domain;IPR017930; Myb domain, DNA-binding	0	0	0
CotAD_72483	Serine/threonine dehydratase, pyridoxal-phosphate-binding site;IPR001721; Threonine dehydratase, C-terminal;IPR001926; Pyridoxal phosphate-dependent enzyme, beta subunit	0	0	0
CotAD_09051	Short-chain dehydrogenase/reductase SDR;IPR002347; Glucose/ribitol dehydrogenase	0	1	1
CotAD_68775	Short-chain dehydrogenase/reductase SDR;IPR002347; Glucose/ribitol dehydrogenase	0	0	0
CotAD_68776	Short-chain dehydrogenase/reductase SDR;IPR002347; Glucose/ribitol dehydrogenase;IPR020904; Short-chain dehydrogenase/reductase, conserved site	0	0	0
CotAD_09067	Short-chain dehydrogenase/reductase SDR;IPR002347; Glucose/ribitol dehydrogenase;IPR020904; Short-chain dehydrogenase/reductase, conserved site	0	0	0
CotAD_07644	Signal transduction response regulator, receiver domain;IPR003594; ATPase-like, ATP-binding domain;IPR003661; Signal transduction histidine kinase, subgroup 1, dimerisation/phosphoacceptor domain;IPR004358; Signal transduction histidine kinase-related protein, C-terminal;IPR005467; Signal transduction histidine kinase, core;IPR006189; CHASE;	0	0	0
CotAD_69780	Signal transduction response regulator, receiver domain;IPR003594; ATPase-like, ATP-binding domain;IPR003661; Signal transduction histidine kinase, subgroup 1, dimerisation/phosphoacceptor domain;IPR004358; Signal transduction histidine kinase-related protein, C-terminal;IPR005467; Signal transduction histidine kinase, core;IPR006189; CHASE;	0	0	0
CotAD_71197	siRNA-mediated silencing protein NRDE-2	0	0	0
CotAD_72720	Small GTPase superfamily, Rab type;IPR006687; Small GTPase superfamily, SAR1-type;IPR006689; Small GTPase superfamily, ARF/SAR type;IPR024156; Small GTPase superfamily, ARF type	0	0	0
CotAD_70566	Small GTPase superfamily;IPR002041; Ran GTPase;IPR003578; Small GTPase superfamily, Rho type;IPR003579; Small GTPase superfamily, Rab type;IPR020849; Small GTPase superfamily, Ras type	0	0	0
CotAD_71358	Small GTPase superfamily;IPR002041; Ran GTPase;IPR003578; Small GTPase superfamily, Rho type;IPR003579; Small GTPase superfamily, Rab type;IPR020849; Small GTPase superfamily, Ras type	0	0	0
CotAD_72134	Small subunit of serine palmitoyltransferase-like	0	1	1
CotAD_69109	SNF2-related;IPR001650; Helicase, C-terminal;IPR014001; Helicase, superfamily 1/2, ATP-binding domain	0	0	0
CotAD_69142	Stem cell self-renewal protein Piwi	0	1	1
CotAD_71781	Stem cell self-renewal protein Piwi	0	1	1
CotAD_07645	Sterile alpha motif domain;IPR011510; Sterile alpha motif, type 2	0	2	1
CotAD_69826	Sugar/inositol transporter;IPR005828; General substrate transporter;IPR005829; Sugar transporter, conserved site;IPR020846; Major facilitator superfamily domain	2	0	1
CotAD_72990	Sugar/inositol transporter;IPR005828; General substrate transporter;IPR020846; Major facilitator superfamily domain	0	0	0
CotAD_68828	Target SNARE coiled-coil domain;IPR006011; Syntaxin, N-terminal	0	1	1
CotAD_09121	Tensin phosphatase, C2 domain	0	0	0
CotAD_72197	Terpene synthase-like;IPR005630; Terpene synthase, metal-binding domain	0	0	0
CotAD_71269	Thaumatin, pathogenesis-related;IPR017949; Thaumatin, conserved site	0	0	0
CotAD_07611	Thioredoxin;IPR012336; Thioredoxin-like fold;IPR013766; Thioredoxin domain;IPR017937; Thioredoxin, conserved site	0	2	1
CotAD_68894	Thioredoxin-like fold;IPR013766; Thioredoxin domain	0	0	0
CotAD_72006	Thioredoxin-like fold;IPR013766; Thioredoxin domain	0	0	0
CotAD_68890	Thioredoxin-like fold;IPR013766; Thioredoxin domain	0	0	0
CotAD_72482	Threonine dehydratase, C-terminal	0	0	0
CotAD_07639	Thymidine kinase;IPR020633; Thymidine kinase, conserved site	0	0	0
CotAD_71790	Transcription factor GRAS	0	0	0
CotAD_09088	Transcription factor, K-box	0	0	0
CotAD_72727	Transcription factor, MADS-box	0	1	1
CotAD_09071	Transcription factor, MADS-box	0	0	0
CotAD_72884	Transcription factor, MADS-box	0	0	0
CotAD_07655	Transcription factor, NFYB/HAP3, conserved site;IPR003957; Transcription factor, CBFA/NFYB, DNA topoisomerase;IPR003958; Transcription factor CBF/NF-Y/archaeal histone	0	0	0
CotAD_09097	Transcription factor, TCP;IPR017887; Transcription factor TCP subgroup	2	0	1
CotAD_09050	Transcription factor, TCP;IPR017887; Transcription factor TCP subgroup	0	0	0
CotAD_71746	Transferase	0	0	0
CotAD_07622	Translation initiation factor 1A (eIF-1A);IPR006196; RNA-binding domain, S1, IF1 type;IPR018104; Translation initiation factor 1A (eIF-1A), conserved site	0	2	1
CotAD_71953	Tyrosinase;IPR022739; Polyphenol oxidase, central domain;IPR022740; Polyphenol oxidase, C-terminal	0	1	1
CotAD_70819	U box domain	0	0	0
CotAD_70821	U box domain	0	0	0
CotAD_09052	UBA/THIF-type NAD/FAD binding fold	0	1	1
CotAD_69834	Ubiquitin-conjugating enzyme, E2	0	0	0
CotAD_69830	UBX	0	0	0
CotAD_68889	UDP-glucose 4-epimerase C-terminal domain	0	1	1
CotAD_09110	UDP-glucose/GDP-mannose dehydrogenase, N-terminal;IPR014026; UDP-glucose/GDP-mannose dehydrogenase, dimerisation;IPR014027; UDP-glucose/GDP-mannose dehydrogenase, C-terminal	2	2	1
CotAD_68960	Uncharacterised protein family UPF0136, Transmembrane	0	0	0
CotAD_71612	Uncharacterised protein family UPF0497, trans-membrane plant	0	0	0
CotAD_09106	Uncharacterised protein family, transmembrane-40	0	0	0
CotAD_71982	Uncharacterised protein family, transmembrane-40	0	0	0
CotAD_09086	UspA	0	1	1
CotAD_69311	UTP--glucose-1-phosphate uridylyltransferase	0	0	0
CotAD_69312	UTP--glucose-1-phosphate uridylyltransferase	0	0	0
CotAD_71267	Vacuolar import/degradation protein Vid24	2	0	1
CotAD_68941	VHS;IPR018205; VHS subgroup	0	0	0
CotAD_72490	von Willebrand factor, type A;IPR010734; Copine	0	0	0
CotAD_09041	Wall-associated receptor kinase galacturonan-binding domain	2	0	1
CotAD_07607	WD40 repeat;IPR001841; Zinc finger, RING-type;IPR017907; Zinc finger, RING-type, conserved site;IPR017986; WD40-repeat-containing domain;IPR019775; WD40 repeat, conserved site	0	0	0
CotAD_70285	WD40 repeat;IPR017986; WD40-repeat-containing domain;IPR019775; WD40 repeat, conserved site	0	1	1
CotAD_71682	WD40 repeat;IPR017986; WD40-repeat-containing domain;IPR019775; WD40 repeat, conserved site	0	0	0
CotAD_09090	WD40 repeat;IPR017986; WD40-repeat-containing domain;IPR019775; WD40 repeat, conserved site	0	0	0
CotAD_71758	WD40 repeat;IPR017986; WD40-repeat-containing domain;IPR019775; WD40 repeat, conserved site;IPR020472; G-protein beta WD-40 repeat	0	1	1
CotAD_71112	WD40 repeat;IPR017986; WD40-repeat-containing domain;IPR020472; G-protein beta WD-40 repeat	0	0	0
CotAD_09055	Xyloglucan fucosyltransferase	0	0	0
CotAD_69782	Zinc finger, B-box;IPR010402; CCT domain	0	0	0
CotAD_72036	Zinc finger, B-box;IPR010402; CCT domain	0	0	0
CotAD_72786	Zinc finger, B-box;IPR010402; CCT domain	0	0	0
CotAD_71759	Zinc finger, BED-type predicted	0	0	0
CotAD_72181	Zinc finger, C2H2;IPR015880; Zinc finger, C2H2-like	0	0	0
CotAD_71613	Zinc finger, C2H2;IPR015880; Zinc finger, C2H2-like;IPR019786; Zinc finger, PHD-type, conserved site	0	1	1
CotAD_09057	Zinc finger, CCCH-type;IPR004087; K Homology domain;IPR004088; K Homology domain, type 1	0	0	0
CotAD_71110	Zinc finger, CCHC-type	2	0	1
CotAD_72362	Zinc finger, RING-CH-type;IPR022143; Protein of unknown function DUF3675	2	0	1
CotAD_69358	Zinc finger, RING-type	0	1	1
CotAD_72540	Zinc finger, RING-type	0	1	1
CotAD_07605	Zinc finger, RING-type	0	0	0
CotAD_69908	Zinc finger, RING-type	0	0	0
CotAD_09124	Zinc finger, RING-type;IPR003111; Peptidase S16, lon N-terminal;IPR017907; Zinc finger, RING-type, conserved site;IPR019734; Tetratricopeptide repeat	4	1	1
CotAD_69111	Zinc finger, RING-type;IPR003347; JmjC domain	0	0	0
CotAD_09113	Zinc finger, U1-type;IPR015880; Zinc finger, C2H2-like	0	0	0
CotAD_70313	Zinc finger, ZZ-type;IPR003126; Zinc finger, N-recognin;IPR013993; Zinc finger, N-recognin, metazoa	0	2	1
CotAD_07661		0	1	1
CotAD_07666		0	1	1
CotAD_07671		0	1	1
CotAD_07675		0	1	1
CotAD_07679		0	1	1
CotAD_07685		0	1	1
CotAD_07689		0	1	1
CotAD_07693		0	1	1
CotAD_07697		0	1	1
CotAD_69107		0	1	1
CotAD_69909		0	1	1
CotAD_69910		0	1	1
CotAD_70407		0	1	1
CotAD_70655		0	1	1
CotAD_71113		0	1	1
CotAD_71223		0	1	1
CotAD_71446		0	1	1
CotAD_71541		0	1	1
CotAD_71691		0	1	1
CotAD_72087		0	1	1
CotAD_07603		0	1	1
CotAD_07631		0	1	1
CotAD_07659		0	1	1
CotAD_09084		0	1	1
CotAD_09103		0	1	1
CotAD_09105		0	1	1
CotAD_69066		0	1	1
CotAD_69112		0	1	1
CotAD_69208		0	1	1
CotAD_69286		0	1	1
CotAD_69634		0	1	1
CotAD_69824		0	1	1
CotAD_71086		0	1	1
CotAD_71087		0	1	1
CotAD_71240		0	1	1
CotAD_71599		0	1	1
CotAD_71788		0	1	1
CotAD_72152		0	1	1
CotAD_72172		0	1	1
CotAD_72306		0	1	1
CotAD_72900		0	1	1
CotAD_07614		2	1	1
CotAD_09039		2	1	1
CotAD_68748		2	1	1
CotAD_68957		2	1	1
CotAD_68939		2	1	1
CotAD_70957		2	1	1
CotAD_71789		2	1	1
CotAD_68893		2	0	1
CotAD_68962		2	0	1
CotAD_69434		2	0	1
CotAD_70055		2	0	1
CotAD_70818		2	0	1
CotAD_71219		2	0	1
CotAD_71986		2	0	1
CotAD_72871		2	0	1
CotAD_07609		2	0	1
CotAD_68825		2	0	1
CotAD_70958		2	0	1
CotAD_71683		2	0	1
CotAD_71741		2	0	1
CotAD_71745		2	0	1
CotAD_71847		2	0	1
CotAD_72885		2	0	1
CotAD_07624		0	0	0
CotAD_07652		0	0	0
CotAD_09038		0	0	0
CotAD_09046		0	0	0
CotAD_09059		0	0	0
CotAD_09069		0	0	0
CotAD_09074		0	0	0
CotAD_09076		0	0	0
CotAD_09078		0	0	0
CotAD_09081		0	0	0
CotAD_09120		0	0	0
CotAD_68750		0	0	0
CotAD_68771		0	0	0
CotAD_68772		0	0	0
CotAD_68788		0	0	0
CotAD_68792		0	0	0
CotAD_68831		0	0	0
CotAD_68956		0	0	0
CotAD_69074		0	0	0
CotAD_69079		0	0	0
CotAD_69105		0	0	0
CotAD_69106		0	0	0
CotAD_69108		0	0	0
CotAD_69137		0	0	0
CotAD_69139		0	0	0
CotAD_69141		0	0	0
CotAD_69359		0	0	0
CotAD_69360		0	0	0
CotAD_69603		0	0	0
CotAD_69604		0	0	0
CotAD_69636		0	0	0
CotAD_69774		0	0	0
CotAD_69787		0	0	0
CotAD_69823		0	0	0
CotAD_69835		0	0	0
CotAD_69894		0	0	0
CotAD_69895		0	0	0
CotAD_69898		0	0	0
CotAD_69899		0	0	0
CotAD_69998		0	0	0
CotAD_69999		0	0	0
CotAD_70060		0	0	0
CotAD_70128		0	0	0
CotAD_70130		0	0	0
CotAD_70258		0	0	0
CotAD_70259		0	0	0
CotAD_70260		0	0	0
CotAD_70289		0	0	0
CotAD_70290		0	0	0
CotAD_70291		0	0	0
CotAD_70317		0	0	0
CotAD_70319		0	0	0
CotAD_70403		0	0	0
CotAD_70565		0	0	0
CotAD_70654		0	0	0
CotAD_70658		0	0	0
CotAD_70676		0	0	0
CotAD_70875		0	0	0
CotAD_70956		0	0	0
CotAD_71021		0	0	0
CotAD_71022		0	0	0
CotAD_71114		0	0	0
CotAD_71115		0	0	0
CotAD_71196		0	0	0
CotAD_71222		0	0	0
CotAD_71237		0	0	0
CotAD_71400		0	0	0
CotAD_71448		0	0	0
CotAD_71597		0	0	0
CotAD_71598		0	0	0
CotAD_71600		0	0	0
CotAD_71685		0	0	0
CotAD_71983		0	0	0
CotAD_71985		0	0	0
CotAD_72032		0	0	0
CotAD_72033		0	0	0
CotAD_72034		0	0	0
CotAD_72290		0	0	0
CotAD_72307		0	0	0
CotAD_72308		0	0	0
CotAD_72379		0	0	0
CotAD_72484		0	0	0
CotAD_72541		0	0	0
CotAD_72721		0	0	0
CotAD_72722		0	0	0
CotAD_72869		0	0	0
CotAD_72886		0	0	0
CotAD_72989		0	0	0
CotAD_07610		0	0	0
CotAD_07616		0	0	0
CotAD_07617		0	0	0
CotAD_07626		0	0	0
CotAD_07632		0	0	0
CotAD_07663		0	0	0
CotAD_07668		0	0	0
CotAD_07673		0	0	0
CotAD_07677		0	0	0
CotAD_07681		0	0	0
CotAD_07682		0	0	0
CotAD_07687		0	0	0
CotAD_07691		0	0	0
CotAD_07695		0	0	0
CotAD_07699		0	0	0
CotAD_09027		0	0	0
CotAD_09034		0	0	0
CotAD_09036		0	0	0
CotAD_09042		0	0	0
CotAD_09043		0	0	0
CotAD_09044		0	0	0
CotAD_09077		0	0	0
CotAD_09087		0	0	0
CotAD_09094		0	0	0
CotAD_09102		0	0	0
CotAD_09123		0	0	0
CotAD_68746		0	0	0
CotAD_68832		0	0	0
CotAD_68942		0	0	0
CotAD_68958		0	0	0
CotAD_68959		0	0	0
CotAD_68961		0	0	0
CotAD_69070		0	0	0
CotAD_69144		0	0	0
CotAD_69281		0	0	0
CotAD_69282		0	0	0
CotAD_69283		0	0	0
CotAD_69287		0	0	0
CotAD_69307		0	0	0
CotAD_69309		0	0	0
CotAD_69310		0	0	0
CotAD_69333		0	0	0
CotAD_69356		0	0	0
CotAD_69432		0	0	0
CotAD_69639		0	0	0
CotAD_69775		0	0	0
CotAD_69777		0	0	0
CotAD_69778		0	0	0
CotAD_69828		0	0	0
CotAD_69831		0	0	0
CotAD_69833		0	0	0
CotAD_69907		0	0	0
CotAD_69911		0	0	0
CotAD_69912		0	0	0
CotAD_70054		0	0	0
CotAD_70059		0	0	0
CotAD_70124		0	0	0
CotAD_70150		0	0	0
CotAD_70261		0	0	0
CotAD_70262		0	0	0
CotAD_70406		0	0	0
CotAD_70659		0	0	0
CotAD_70666		0	0	0
CotAD_70667		0	0	0
CotAD_70668		0	0	0
CotAD_70674		0	0	0
CotAD_70687		0	0	0
CotAD_70688		0	0	0
CotAD_70738		0	0	0
CotAD_70817		0	0	0
CotAD_71194		0	0	0
CotAD_71221		0	0	0
CotAD_71238		0	0	0
CotAD_71447		0	0	0
CotAD_71449		0	0	0
CotAD_71615		0	0	0
CotAD_71686		0	0	0
CotAD_71687		0	0	0
CotAD_71743		0	0	0
CotAD_71952		0	0	0
CotAD_71958		0	0	0
CotAD_72135		0	0	0
CotAD_72173		0	0	0
CotAD_72177		0	0	0
CotAD_72179		0	0	0
CotAD_72180		0	0	0
CotAD_72201		0	0	0
CotAD_72245		0	0	0
CotAD_72246		0	0	0
CotAD_72288		0	0	0
CotAD_72291		0	0	0
CotAD_72303		0	0	0
CotAD_72309		0	0	0
CotAD_72390		0	0	0
CotAD_72485		0	0	0
CotAD_72539		0	0	0
CotAD_72852		0	0	0
CotAD_72855		0	0	0
CotAD_72903		0	0	0
CotAD_72991		0	0	0
