# Supplementary material for: Genome-wide comparative and evolutionary analysis of Calmodulin-binding Transcription Activator (CAMTA) family in Gossypium species
Source: Sci Rep. 2018 Apr 3;8:5573. doi: 10.1038/s41598-018-23846-w (PMC5882909; doi:10.1038/s41598-018-23846-w)
Supplement: Supplementary file 8 — Dataset S7 [file 41598_2018_23846_MOESM8_ESM.xls]

## Sheet: Positively co-expressed genes
Supplementary Dataset S7: List of Positively co-expressed genes (Pearson correlation coefficent r ≥ 0.95) with GhCAMTA7A
GhCAMTA7A	INTERACTION	GhCAMTA7A	ANNOTATION	1000_MCGCGB	1000_MCGCGT	1000_MCGCGB/MCGCGT
CotAD_61122	pos_interaction	CotAD_28909	1-aminocyclopropane-1-carboxylate synthase;IPR004838; Aminotransferases, class-I, pyridoxal-phosphate-binding site;IPR004839; Aminotransferase, class I/classII	0	0	0
CotAD_61122	pos_interaction	CotAD_66768	1-aminocyclopropane-1-carboxylate synthase;IPR004838; Aminotransferases, class-I, pyridoxal-phosphate-binding site;IPR004839; Aminotransferase, class I/classII	0	0	0
CotAD_61122	pos_interaction	CotAD_64286	2Fe-2S ferredoxin-type domain;IPR006058; 2Fe-2S ferredoxin, iron-sulphur binding site	0	0	0
CotAD_61122	pos_interaction	CotAD_32318	AAA+ ATPase domain;IPR003959; ATPase, AAA-type, core;IPR003960; ATPase, AAA-type, conserved site	0	1	1
CotAD_61122	pos_interaction	CotAD_23476	ABC transporter, transmembrane domain;IPR003439; ABC transporter-like;IPR003593; AAA+ ATPase domain;IPR017871; ABC transporter, conserved site;IPR017940; ABC transporter, integral membrane type 1	0	0	0
CotAD_61122	pos_interaction	CotAD_23481	ABC transporter, transmembrane domain;IPR003439; ABC transporter-like;IPR003593; AAA+ ATPase domain;IPR017871; ABC transporter, conserved site;IPR017940; ABC transporter, integral membrane type 1	0	0	0
CotAD_61122	pos_interaction	CotAD_73237	ABC transporter, transmembrane domain;IPR017940; ABC transporter, integral membrane type 1	0	0	0
CotAD_61122	pos_interaction	CotAD_00718	ABC-1	0	0	0
CotAD_61122	pos_interaction	CotAD_35633	Actin-binding FH2	0	2	1
CotAD_61122	pos_interaction	CotAD_74336	Adenylate kinase	0	0	0
CotAD_61122	pos_interaction	CotAD_26888	Agenet;IPR014002; Tudor-like, plant	0	2	1
CotAD_61122	pos_interaction	CotAD_32683	Alanyl-tRNA synthetase, class IIc, N-terminal;IPR018165; Alanyl-tRNA synthetase, class IIc, core domain	2	0	1
CotAD_61122	pos_interaction	CotAD_25851	Alpha-1,4-glucan-protein synthase, UDP-forming	0	2	1
CotAD_61122	pos_interaction	CotAD_60159	Alpha-D-phosphohexomutase superfamily;IPR005843; Alpha-D-phosphohexomutase, C-terminal;IPR005844; Alpha-D-phosphohexomutase, alpha/beta/alpha domain I;IPR005845; Alpha-D-phosphohexomutase, alpha/beta/alpha domain II;IPR005846; Alpha-D-phosphohexomutase, alpha/beta/alpha domain III	0	1	1
CotAD_61122	pos_interaction	CotAD_58013	Amine oxidase	0	0	0
CotAD_61122	pos_interaction	CotAD_63673	Amino acid-binding ACT	0	2	1
CotAD_61122	pos_interaction	CotAD_45579	Aminotransferase, class V/Cysteine desulfurase;IPR005302; Molybdenum cofactor sulfurase, C-terminal;IPR005303; MOSC, N-terminal beta barrel	0	1	1
CotAD_61122	pos_interaction	CotAD_35738	Aminotransferase, class V/Cysteine desulfurase;IPR005302; Molybdenum cofactor sulfurase, C-terminal;IPR005303; MOSC, N-terminal beta barrel	0	1	1
CotAD_61122	pos_interaction	CotAD_42362	AMP-dependent synthetase/ligase;IPR020845; AMP-binding, conserved site;IPR025110; Domain of unknown function DUF4009	2	2	1
CotAD_61122	pos_interaction	CotAD_07397	AP2/ERF domain	0	2	1
CotAD_61122	pos_interaction	CotAD_11388	AP2/ERF domain	0	0	0
CotAD_61122	pos_interaction	CotAD_51550	AP2/ERF domain	2	0	1
CotAD_61122	pos_interaction	CotAD_35891	Arf GTPase activating protein	0	0	0
CotAD_61122	pos_interaction	CotAD_34498	Arf GTPase activating protein	0	0	0
CotAD_61122	pos_interaction	CotAD_30732	Arf GTPase activating protein;IPR001849; Pleckstrin homology domain;IPR002110; Ankyrin repeat;IPR020683; Ankyrin repeat-containing domain	0	0	0
CotAD_61122	pos_interaction	CotAD_69537	Argonaute/Dicer protein, PAZ;IPR003165; Stem cell self-renewal protein Piwi	0	0	0
CotAD_61122	pos_interaction	CotAD_03191	Argonaute/Dicer protein, PAZ;IPR003165; Stem cell self-renewal protein Piwi;IPR014811; Domain of unknown function DUF1785;IPR024357; Argonaut, glycine-rich domain	0	1	1
CotAD_61122	pos_interaction	CotAD_45816	Argonaute/Dicer protein, PAZ;IPR003165; Stem cell self-renewal protein Piwi;IPR014811; Domain of unknown function DUF1785;IPR024357; Argonaut, glycine-rich domain	0	1	1
CotAD_61122	pos_interaction	CotAD_51887	ARID/BRIGHT DNA-binding domain;IPR001965; Zinc finger, PHD-type;IPR003347; JmjC domain;IPR003349; Transcription factor jumonji, JmjN;IPR004198; Zinc finger, C5HC2-type;IPR013637; Lysine-specific demethylase-like domain;IPR019786; Zinc finger, PHD-type, conserved site;IPR019787; Zinc finger, PHD-finger;	6	1	1
CotAD_61122	pos_interaction	CotAD_15018	Aspartyl/Asparaginyl-tRNA synthetase, class IIb;IPR004115; GAD domain;IPR004364; Aminoacyl-tRNA synthetase, class II (D/K/N);IPR004365; Nucleic acid binding, OB-fold, tRNA/helicase-type;IPR006195; Aminoacyl-tRNA synthetase, class II	2	0	1
CotAD_61122	pos_interaction	CotAD_71058	Ataxin-2, C-terminal	0	0	0
CotAD_61122	pos_interaction	CotAD_35474	ATPase, F1 complex, gamma subunit;IPR023632; ATPase, F1 complex, gamma subunit conserved site	0	0	0
CotAD_61122	pos_interaction	CotAD_09789	AUX/IAA protein;IPR003340; B3 DNA binding domain;IPR010525; Auxin response factor;IPR011525; Aux/IAA-ARF-dimerisation	0	1	1
CotAD_61122	pos_interaction	CotAD_38034	B3 DNA binding domain	0	0	0
CotAD_61122	pos_interaction	CotAD_08222	Basic-leucine zipper domain;IPR011616; bZIP transcription factor, bZIP-1	0	1	1
CotAD_61122	pos_interaction	CotAD_07139	Basic-leucine zipper domain;IPR011616; bZIP transcription factor, bZIP-1	0	0	0
CotAD_61122	pos_interaction	CotAD_08224	Basic-leucine zipper domain;IPR011616; bZIP transcription factor, bZIP-1	0	0	0
CotAD_61122	pos_interaction	CotAD_16548	Basic-leucine zipper domain;IPR011616; bZIP transcription factor, bZIP-1;IPR012900; G-box binding, MFMR	0	1	1
CotAD_61122	pos_interaction	CotAD_04785	Biotin/lipoate A/B protein ligase;IPR020605; Octanoyltransferase, conserved site	0	1	1
CotAD_61122	pos_interaction	CotAD_55536	Biotin/lipoyl attachment	0	0	0
CotAD_61122	pos_interaction	CotAD_58808	BRCT domain	0	0	0
CotAD_61122	pos_interaction	CotAD_36186	BRCT domain;IPR004102; Poly(ADP-ribose) polymerase, regulatory domain;IPR008893; WGR domain;IPR012317; Poly(ADP-ribose) polymerase, catalytic domain;IPR012982; PADR1	0	0	0
CotAD_61122	pos_interaction	CotAD_30788	Brf1-like TBP-binding;IPR013150; Transcription factor TFIIB, cyclin-related	0	0	0
CotAD_61122	pos_interaction	CotAD_29429	Bromodomain	2	0	1
CotAD_61122	pos_interaction	CotAD_51701	Bromodomain	0	1	1
CotAD_61122	pos_interaction	CotAD_68178	Bromodomain	0	0	0
CotAD_61122	pos_interaction	CotAD_54239	Bromodomain transcription factor	0	0	0
CotAD_61122	pos_interaction	CotAD_67317	Bromodomain;IPR003593; AAA+ ATPase domain;IPR003959; ATPase, AAA-type, core;IPR003960; ATPase, AAA-type, conserved site	0	0	0
CotAD_61122	pos_interaction	CotAD_50537	BZR1, transcriptional repressor	0	2	1
CotAD_61122	pos_interaction	CotAD_38795	C2 calcium-dependent membrane targeting;IPR001736; Phospholipase D/Transphosphatidylase;IPR018029; C2 membrane targeting protein;IPR024632; Phospholipase D, C-terminal	0	0	0
CotAD_61122	pos_interaction	CotAD_27120	C2 calcium-dependent membrane targeting;IPR018029; C2 membrane targeting protein	2	0	1
CotAD_61122	pos_interaction	CotAD_27567	C2 calcium-dependent membrane targeting;IPR018029; C2 membrane targeting protein	0	2	1
CotAD_61122	pos_interaction	CotAD_38619	C2 calcium-dependent membrane targeting;IPR018029; C2 membrane targeting protein	2	0	1
CotAD_61122	pos_interaction	CotAD_60063	Calcium-binding EF-hand;IPR008080; Parvalbumin;IPR018247; EF-Hand 1, calcium-binding site;IPR018249; EF-HAND 2	0	0	0
CotAD_61122	pos_interaction	CotAD_07281	Calmodulin binding protein-like	0	1	1
CotAD_61122	pos_interaction	CotAD_10892	Carbohydrate binding module family 20;IPR019307; RNA-binding protein AU-1/Ribonuclease E/G	0	2	1
CotAD_61122	pos_interaction	CotAD_38169	CCAAT-binding transcription factor, subunit B;IPR018362; CCAAT-binding factor, conserved site	0	0	0
CotAD_61122	pos_interaction	CotAD_15263	CCT domain	2	0	1
CotAD_61122	pos_interaction	CotAD_57626	Cell cycle regulated microtubule associated protein	2	0	1
CotAD_61122	pos_interaction	CotAD_41399	Chromo domain/shadow;IPR001025; Bromo adjacent homology (BAH) domain;IPR001525; C-5 cytosine methyltransferase;IPR018117; DNA methylase, C-5 cytosine-specific, active site;IPR023779; Chromo domain, conserved site;IPR023780; Chromo domain;	2	0	1
CotAD_61122	pos_interaction	CotAD_32921	Chromo domain/shadow;IPR002717; MOZ/SAS-like protein	0	1	1
CotAD_61122	pos_interaction	CotAD_42084	Chromo domain/shadow;IPR002717; MOZ/SAS-like protein	0	1	1
CotAD_61122	pos_interaction	CotAD_11032	Clathrin adaptor, mu subunit, C-terminal	0	0	0
CotAD_61122	pos_interaction	CotAD_22001	CMP/dCMP deaminase, zinc-binding	0	1	1
CotAD_61122	pos_interaction	CotAD_14774	CMP/dCMP deaminase, zinc-binding;IPR002734; Bacterial bifunctional deaminase-reductase, C-terminal;IPR012816; Conserved hypothetical protein CHP02464	0	0	0
CotAD_61122	pos_interaction	CotAD_17088	Conserved hypothetical protein CHP01589, plant	0	1	1
CotAD_61122	pos_interaction	CotAD_06811	Conserved oligomeric Golgi complex, subunit 3	2	0	1
CotAD_61122	pos_interaction	CotAD_32155	CTLH, C-terminal LisH motif;IPR024964; CTLH/CRA C-terminal to LisH motif domain	0	2	1
CotAD_61122	pos_interaction	CotAD_35856	Cytochrome P450;IPR002401; Cytochrome P450, E-class, group I;IPR017972; Cytochrome P450, conserved site	0	0	0
CotAD_61122	pos_interaction	CotAD_59971	Cytochrome P450;IPR002401; Cytochrome P450, E-class, group I;IPR017972; Cytochrome P450, conserved site	0	0	0
CotAD_61122	pos_interaction	CotAD_51065	Disease resistance protein;IPR001611; Leucine-rich repeat;IPR002182; NB-ARC;IPR006553; Leucine-rich repeat, cysteine-containing subtype	0	2	1
CotAD_61122	pos_interaction	CotAD_39419	Disease resistance protein;IPR002182; NB-ARC	0	0	0
CotAD_61122	pos_interaction	CotAD_41560	Disease resistance protein;IPR002182; NB-ARC	0	2	1
CotAD_61122	pos_interaction	CotAD_32509	Disease resistance protein;IPR002182; NB-ARC;IPR007757; MT-A70	0	1	1
CotAD_61122	pos_interaction	CotAD_18934	Di-trans-poly-cis-decaprenylcistransferase-like;IPR018520; Di-trans-poly-cis-decaprenylcistransferase-like, conserved site	0	0	0
CotAD_61122	pos_interaction	CotAD_73752	DNA topoisomerase, type IA;IPR003601; DNA topoisomerase, type IA, domain 2;IPR003602; DNA topoisomerase, type IA, DNA-binding;IPR006171; Toprim domain;IPR013497; DNA topoisomerase, type IA, central;IPR023406; DNA topoisomerase, type IA, active site;	0	0	0
CotAD_61122	pos_interaction	CotAD_37075	DNA-binding SAP	0	0	0
CotAD_61122	pos_interaction	CotAD_37074	DNA-binding SAP	0	0	0
CotAD_61122	pos_interaction	CotAD_08607	DNA-binding SAP	0	0	0
CotAD_61122	pos_interaction	CotAD_75927	DNA-directed RNA polymerase, dimerisation	0	0	0
CotAD_61122	pos_interaction	CotAD_23449	DNA-directed RNA polymerase, phage-type	0	0	0
CotAD_61122	pos_interaction	CotAD_50021	Domain of unknown function DUF250	0	0	0
CotAD_61122	pos_interaction	CotAD_56449	Domain of unknown function DUF296;IPR017956; AT hook, DNA-binding motif	0	0	0
CotAD_61122	pos_interaction	CotAD_65327	Domain of unknown function DUF296;IPR017956; AT hook, DNA-binding motif	0	1	1
CotAD_61122	pos_interaction	CotAD_31239	Domain of unknown function DUF3385, target of rapamycin protein	2	0	1
CotAD_61122	pos_interaction	CotAD_38073	Double-stranded RNA-binding;IPR004274; NLI interacting factor	0	1	1
CotAD_61122	pos_interaction	CotAD_52176	Double-stranded RNA-binding;IPR007502; Helicase-associated domain;IPR011709; Domain of unknown function DUF1605	0	0	0
CotAD_61122	pos_interaction	CotAD_17634	Drug/metabolite transporter	0	1	1
CotAD_61122	pos_interaction	CotAD_45502	Drug/metabolite transporter;IPR004853; Domain of unknown function DUF250	0	1	1
CotAD_61122	pos_interaction	CotAD_46307	Dynein light chain, type 1/2	3	0	1
CotAD_61122	pos_interaction	CotAD_64459	E3 ubiquitin ligase, domain of unknown function DUF908;IPR010314; E3 ubiquitin ligase, domain of unknown function DUF913	0	0	0
CotAD_61122	pos_interaction	CotAD_15608	EEIG1/EHBP1 N-terminal domain	0	2	1
CotAD_61122	pos_interaction	CotAD_48088	EF-Hand 1, calcium-binding site;IPR018249; EF-HAND 2	0	0	0
CotAD_61122	pos_interaction	CotAD_09796	Endoplasmic reticulum oxidoreductin 1	0	2	1
CotAD_61122	pos_interaction	CotAD_13263	Exoribonuclease, phosphorolytic domain 1;IPR003029; Ribosomal protein S1, RNA-binding domain;IPR004087; K Homology domain;IPR004088; K Homology domain, type 1;IPR015847; Exoribonuclease, phosphorolytic domain 2;IPR015848; Polynucleotide phosphorylase, phosphorolytic RNA-binding, bacterial/organelle-type;IPR022967; RNA-binding domain, S1;	0	0	0
CotAD_61122	pos_interaction	CotAD_06867	Fatty acid desaturase, type 1	2	2	1
CotAD_61122	pos_interaction	CotAD_58181	Fatty acid desaturase, type 2;IPR005803; Stearoyl-ACP desaturase, conserved site	0	0	0
CotAD_61122	pos_interaction	CotAD_01184	F-box domain, cyclin-like	0	0	0
CotAD_61122	pos_interaction	CotAD_12431	F-box domain, cyclin-like	0	0	0
CotAD_61122	pos_interaction	CotAD_57340	F-box domain, cyclin-like;IPR006553; Leucine-rich repeat, cysteine-containing subtype	2	1	1
CotAD_61122	pos_interaction	CotAD_19546	Flavodoxin;IPR001433; Oxidoreductase FAD/NAD(P)-binding;IPR001709; Flavoprotein pyridine nucleotide cytochrome reductase;IPR003097; FAD-binding, type 1;IPR008254; Flavodoxin/nitric oxide synthase;IPR017927; Ferredoxin reductase-type FAD-binding domain;	0	0	0
CotAD_61122	pos_interaction	CotAD_69934	Flavodoxin;IPR001433; Oxidoreductase FAD/NAD(P)-binding;IPR001709; Flavoprotein pyridine nucleotide cytochrome reductase;IPR003097; FAD-binding, type 1;IPR008254; Flavodoxin/nitric oxide synthase;IPR017927; Ferredoxin reductase-type FAD-binding domain;	0	0	0
CotAD_61122	pos_interaction	CotAD_62302	FMN-dependent dehydrogenase;IPR008259; FMN-dependent alpha-hydroxy acid dehydrogenase, active site;IPR012133; Alpha-hydroxy acid dehydrogenase, FMN-dependent	2	0	1
CotAD_61122	pos_interaction	CotAD_47549	Forkhead-associated (FHA) domain	2	1	1
CotAD_61122	pos_interaction	CotAD_11588	Frigida-like	0	2	1
CotAD_61122	pos_interaction	CotAD_57553	Galectin, carbohydrate recognition domain;IPR002659; Glycosyl transferase, family 31	2	0	1
CotAD_61122	pos_interaction	CotAD_30405	General substrate transporter;IPR020846; Major facilitator superfamily domain	0	0	0
CotAD_61122	pos_interaction	CotAD_45326	Glutaredoxin	0	0	0
CotAD_61122	pos_interaction	CotAD_28371	Glycoside hydrolase, clan GH-D;IPR002241; Glycoside hydrolase, family 27	0	0	0
CotAD_61122	pos_interaction	CotAD_65117	Glycoside hydrolase, family 14	0	0	0
CotAD_61122	pos_interaction	CotAD_35138	Glycoside hydrolase, family 17;IPR012946; X8	0	0	0
CotAD_61122	pos_interaction	CotAD_08218	Glycoside hydrolase, family 3, N-terminal;IPR002772; Glycoside hydrolase family 3 C-terminal domain	0	0	0
CotAD_61122	pos_interaction	CotAD_57782	Glycoside hydrolase, family 32;IPR013148; Glycosyl hydrolases family 32, N-terminal;IPR013189; Glycosyl hydrolase family 32, C-terminal	0	2	1
CotAD_61122	pos_interaction	CotAD_11542	Glycosyl transferase, family 14	0	0	0
CotAD_61122	pos_interaction	CotAD_42081	Glycosyl transferase, family 31;IPR025298; Domain of unknown function DUF4094	0	0	0
CotAD_61122	pos_interaction	CotAD_49136	Glycosyl transferase, family 31;IPR025298; Domain of unknown function DUF4094	0	0	0
CotAD_61122	pos_interaction	CotAD_71410	Glycosyl transferase, family 35	0	0	0
CotAD_61122	pos_interaction	CotAD_00205	Glycosyl transferase, family 43	0	0	0
CotAD_61122	pos_interaction	CotAD_21233	Glycosyl transferase, family 48	0	0	0
CotAD_61122	pos_interaction	CotAD_27590	Glycosyl transferase, family 8	2	0	1
CotAD_61122	pos_interaction	CotAD_32941	GNAT domain	2	0	1
CotAD_61122	pos_interaction	CotAD_51270	Gnk2-homologous domain	0	0	0
CotAD_61122	pos_interaction	CotAD_72534	GrpE nucleotide exchange factor	0	0	0
CotAD_61122	pos_interaction	CotAD_46465	GTP binding domain	0	1	1
CotAD_61122	pos_interaction	CotAD_45835	GTP binding domain;IPR010674; Nucleolar GTP-binding protein 1, Rossman-fold domain;IPR011619; Ferrous iron transport protein B, N-terminal	0	0	0
CotAD_61122	pos_interaction	CotAD_69179	GTP cyclohydrolase I/Nitrile oxidoreductase	0	0	0
CotAD_61122	pos_interaction	CotAD_13725	Guanine nucleotide binding protein (G-protein), alpha subunit	0	0	0
CotAD_61122	pos_interaction	CotAD_72123	Guanylate-binding protein, C-terminal;IPR015894; Guanylate-binding protein, N-terminal	2	0	1
CotAD_61122	pos_interaction	CotAD_76003	Guanylyl cyclase	0	0	0
CotAD_61122	pos_interaction	CotAD_22750	HCNGP-like	0	0	0
CotAD_61122	pos_interaction	CotAD_53062	Heat shock factor (HSF)-type, DNA-binding	0	1	1
CotAD_61122	pos_interaction	CotAD_41829	Heat shock factor (HSF)-type, DNA-binding	0	0	0
CotAD_61122	pos_interaction	CotAD_63507	Heat shock factor (HSF)-type, DNA-binding	0	0	0
CotAD_61122	pos_interaction	CotAD_67626	Heat shock protein DnaJ, N-terminal	0	0	0
CotAD_61122	pos_interaction	CotAD_02057	Heat shock protein DnaJ, N-terminal;IPR002939; Chaperone DnaJ, C-terminal;IPR003095; Heat shock protein DnaJ;IPR018253; Heat shock protein DnaJ, conserved site	0	0	0
CotAD_61122	pos_interaction	CotAD_08057	Heat shock protein DnaJ, N-terminal;IPR003095; Heat shock protein DnaJ;IPR024593; Domain of unknown function DUF3444	0	1	1
CotAD_61122	pos_interaction	CotAD_32193	Heavy metal-associated domain, HMA	2	0	1
CotAD_61122	pos_interaction	CotAD_37388	Helicase, C-terminal;IPR011545; DNA/RNA helicase, DEAD/DEAH box type, N-terminal;IPR014001; Helicase, superfamily 1/2, ATP-binding domain;IPR014014; RNA helicase, DEAD-box type, Q motif	0	0	0
CotAD_61122	pos_interaction	CotAD_40011	Helicase, superfamily 1/2, ATP-binding domain;IPR018999; RNA helicase UPF1, UPF2-interacting domain	0	0	0
CotAD_61122	pos_interaction	CotAD_70726	Helix-loop-helix DNA-binding	0	2	1
CotAD_61122	pos_interaction	CotAD_39066	Helix-loop-helix DNA-binding	0	0	0
CotAD_61122	pos_interaction	CotAD_42752	Helix-loop-helix DNA-binding	0	0	0
CotAD_61122	pos_interaction	CotAD_11418	Helix-loop-helix DNA-binding;IPR025610; Transcription factor MYC/MYB N-terminal	0	1	1
CotAD_61122	pos_interaction	CotAD_12113	Helix-turn-helix motif;IPR001356; Homeodomain;IPR003106; Leucine zipper, homeobox-associated;IPR017970; Homeobox, conserved site	0	0	0
CotAD_61122	pos_interaction	CotAD_54805	Hexokinase;IPR019807; Hexokinase, conserved site;IPR022672; Hexokinase, N-terminal;IPR022673; Hexokinase, C-terminal	0	0	0
CotAD_61122	pos_interaction	CotAD_63010	High mobility group, superfamily	0	0	0
CotAD_61122	pos_interaction	CotAD_20161	Histidine biosynthesis	0	0	0
CotAD_61122	pos_interaction	CotAD_06600	Histone acetyltransferases subunit 3	0	0	0
CotAD_61122	pos_interaction	CotAD_40807	Histone H1/H5;IPR005819; Histone H5	2	0	1
CotAD_61122	pos_interaction	CotAD_03457	Histone H2A;IPR007125; Histone core	0	0	0
CotAD_61122	pos_interaction	CotAD_71156	Homeodomain	0	1	1
CotAD_61122	pos_interaction	CotAD_06135	Homeodomain	6	1	1
CotAD_61122	pos_interaction	CotAD_14329	Homeodomain;IPR001965; Zinc finger, PHD-type;IPR019786; Zinc finger, PHD-type, conserved site;IPR019787; Zinc finger, PHD-finger	0	0	0
CotAD_61122	pos_interaction	CotAD_10451	Homeodomain;IPR005539; ELK;IPR005540; KNOX1;IPR005541; KNOX2;IPR008422; Homeobox KN domain	4	0	1
CotAD_61122	pos_interaction	CotAD_31785	Homeodomain;IPR006563; POX;IPR008422; Homeobox KN domain	0	0	0
CotAD_61122	pos_interaction	CotAD_53710	Inositol monophosphatase;IPR020550; Inositol monophosphatase, conserved site	0	0	0
CotAD_61122	pos_interaction	CotAD_18725	IQ motif, EF-hand binding site	2	0	1
CotAD_61122	pos_interaction	CotAD_08055	IQ motif, EF-hand binding site;IPR000595; Cyclic nucleotide-binding domain	2	0	1
CotAD_61122	pos_interaction	CotAD_67255	IQ motif, EF-hand binding site;IPR025064; Domain of unknown function DUF4005	0	1	1
CotAD_61122	pos_interaction	CotAD_34164	JmjC domain;IPR003349; Transcription factor jumonji, JmjN;IPR007087; Zinc finger, C2H2;IPR015880; Zinc finger, C2H2-like	0	0	0
CotAD_61122	pos_interaction	CotAD_47226	K Homology domain;IPR004088; K Homology domain, type 1	0	0	0
CotAD_61122	pos_interaction	CotAD_17975	K Homology domain;IPR004088; K Homology domain, type 1	0	0	0
CotAD_61122	pos_interaction	CotAD_48672	K Homology domain;IPR004088; K Homology domain, type 1	0	0	0
CotAD_61122	pos_interaction	CotAD_40378	K+ potassium transporter	0	1	1
CotAD_61122	pos_interaction	CotAD_01962	Kelch repeat type 1	0	4	1
CotAD_61122	pos_interaction	CotAD_70189	Lariat debranching enzyme, C-terminal;IPR013155; Valyl/Leucyl/Isoleucyl-tRNA synthetase, class I, anticodon-binding;IPR019499; Valyl-tRNA synthetase, class Ia, tRNA-binding arm	0	0	0
CotAD_61122	pos_interaction	CotAD_27054	Leucine-rich repeat	0	0	0
CotAD_61122	pos_interaction	CotAD_10856	Leucine-rich repeat, cysteine-containing subtype	0	0	0
CotAD_61122	pos_interaction	CotAD_10723	Leucine-rich repeat, cysteine-containing subtype	0	0	0
CotAD_61122	pos_interaction	CotAD_71295	Leucine-rich repeat, ribonuclease inhibitor subtype;IPR025265; WPP domain	0	0	0
CotAD_61122	pos_interaction	CotAD_71072	Leucine-rich repeat, ribonuclease inhibitor subtype;IPR025265; WPP domain	0	0	0
CotAD_61122	pos_interaction	CotAD_31858	Lipase, class 3	0	0	0
CotAD_61122	pos_interaction	CotAD_55990	MAGE protein	0	0	0
CotAD_61122	pos_interaction	CotAD_03087	Magnesium transporter NIPA	2	0	1
CotAD_61122	pos_interaction	CotAD_67409	Major facilitator superfamily;IPR020846; Major facilitator superfamily domain	0	1	1
CotAD_61122	pos_interaction	CotAD_09191	Major intrinsic protein	4	0	1
CotAD_61122	pos_interaction	CotAD_00722	Major sperm protein	0	0	0
CotAD_61122	pos_interaction	CotAD_59580	Malic enzyme, NAD-binding	0	0	0
CotAD_61122	pos_interaction	CotAD_40102	Manganese/iron superoxide dismutase;IPR019831; Manganese/iron superoxide dismutase, N-terminal;IPR019832; Manganese/iron superoxide dismutase, C-terminal;IPR019833; Manganese/iron superoxide dismutase, binding site	0	0	0
CotAD_61122	pos_interaction	CotAD_47925	MD-2-related lipid-recognition	0	0	0
CotAD_61122	pos_interaction	CotAD_14753	Mediator complex, subunit Med13	0	0	0
CotAD_61122	pos_interaction	CotAD_50128	Mediator complex, subunit Med23	0	0	0
CotAD_61122	pos_interaction	CotAD_25699	Membrane attack complex component/perforin (MACPF) domain	2	4	1
CotAD_61122	pos_interaction	CotAD_33676	Metallophosphoesterase domain	0	0	0
CotAD_61122	pos_interaction	CotAD_02806	Metallophosphoesterase domain	0	3	1
CotAD_61122	pos_interaction	CotAD_24320	Metallophosphoesterase domain;IPR006141; Intein splice site;IPR007281; Mre11, DNA-binding	2	0	1
CotAD_61122	pos_interaction	CotAD_18452	Methyl-CpG DNA binding	0	0	0
CotAD_61122	pos_interaction	CotAD_06468	Methyl-CpG DNA binding	2	2	1
CotAD_61122	pos_interaction	CotAD_04761	MIF4G-like, type 3;IPR015172; MIF4G-like, type 1;IPR015174; MIF4G-like, type 2	0	0	0
CotAD_61122	pos_interaction	CotAD_34214	Mitochondrial biogenesis protein AIM24	0	1	1
CotAD_61122	pos_interaction	CotAD_20794	Mitochondrial carrier protein;IPR018108; Mitochondrial substrate/solute carrier	0	0	0
CotAD_61122	pos_interaction	CotAD_11333	Mitochondrial substrate/solute carrier	0	0	0
CotAD_61122	pos_interaction	CotAD_53940	MT-A70	0	0	0
CotAD_61122	pos_interaction	CotAD_52666	Multicopper oxidase, type 1;IPR011706; Multicopper oxidase, type 2;IPR011707; Multicopper oxidase, type 3	2	1	1
CotAD_61122	pos_interaction	CotAD_27790	Multicopper oxidase, type 1;IPR011706; Multicopper oxidase, type 2;IPR011707; Multicopper oxidase, type 3	2	1	1
CotAD_61122	pos_interaction	CotAD_21424	Myb/SANT-like domain	0	0	0
CotAD_61122	pos_interaction	CotAD_21426	Myb/SANT-like domain	0	0	0
CotAD_61122	pos_interaction	CotAD_42932	Myb/SANT-like domain	0	1	1
CotAD_61122	pos_interaction	CotAD_08752	Myb/SANT-like domain	0	0	0
CotAD_61122	pos_interaction	CotAD_14859	Myb/SANT-like domain	0	0	0
CotAD_61122	pos_interaction	CotAD_42284	Myb-like domain	0	2	1
CotAD_61122	pos_interaction	CotAD_16756	NAD-dependent epimerase/dehydratase	0	0	0
CotAD_61122	pos_interaction	CotAD_31100	NAD-dependent epimerase/dehydratase;IPR025308; UDP-glucose 4-epimerase C-terminal domain	0	1	1
CotAD_61122	pos_interaction	CotAD_47394	NADH:ubiquinone oxidoreductase, 75kDa subunit, conserved site;IPR006656; Molybdopterin oxidoreductase;IPR015405; NADH-quinone oxidoreductase, chain G, C-terminal;IPR019574; NADH:ubiquinone oxidoreductase, subunit G, iron-sulphur binding	0	0	0
CotAD_61122	pos_interaction	CotAD_37717	NADP-dependent oxidoreductase domain	0	0	0
CotAD_61122	pos_interaction	CotAD_32858	No apical meristem (NAM) protein	4	0	1
CotAD_61122	pos_interaction	CotAD_39272	No apical meristem (NAM) protein	2	0	1
CotAD_61122	pos_interaction	CotAD_57756	No apical meristem (NAM) protein	0	0	0
CotAD_61122	pos_interaction	CotAD_08094	No apical meristem (NAM) protein	0	0	0
CotAD_61122	pos_interaction	CotAD_04616	NOT2/NOT3/NOT5	0	0	0
CotAD_61122	pos_interaction	CotAD_12468	NPH3	0	0	0
CotAD_61122	pos_interaction	CotAD_64245	NTP pyrophosphohydrolase MazG, putative catalytic core;IPR009039; EAR	0	2	1
CotAD_61122	pos_interaction	CotAD_51317	NUDIX hydrolase domain	0	0	0
CotAD_61122	pos_interaction	CotAD_07658	NUDIX hydrolase domain;IPR020084; NUDIX hydrolase, conserved site;IPR020476; NUDIX hydrolase	0	0	0
CotAD_61122	pos_interaction	CotAD_04077	Oligopeptide transporter OPT superfamily	0	2	1
CotAD_61122	pos_interaction	CotAD_26760	Oligosaccharide biosynthesis protein Alg14-like	0	0	0
CotAD_61122	pos_interaction	CotAD_05530	PAP/25A-associated;IPR002934; Nucleotidyl transferase domain	0	0	0
CotAD_61122	pos_interaction	CotAD_33751	PAPA-1-like conserved region;IPR007529; Zinc finger, HIT-type	0	0	0
CotAD_61122	pos_interaction	CotAD_49581	Patatin/Phospholipase A2-related	3	0	1
CotAD_61122	pos_interaction	CotAD_45531	Pentatricopeptide repeat	2	0	1
CotAD_61122	pos_interaction	CotAD_53304	Pentatricopeptide repeat	2	0	1
CotAD_61122	pos_interaction	CotAD_69018	Pentatricopeptide repeat	0	2	1
CotAD_61122	pos_interaction	CotAD_70807	Pentatricopeptide repeat	2	2	1
CotAD_61122	pos_interaction	CotAD_68217	Pentatricopeptide repeat	0	0	0
CotAD_61122	pos_interaction	CotAD_66961	Pentatricopeptide repeat	0	0	0
CotAD_61122	pos_interaction	CotAD_32056	Peptidase A1;IPR001969; Peptidase aspartic, active site	0	0	0
CotAD_61122	pos_interaction	CotAD_43196	Peptidase C19, ubiquitin carboxyl-terminal hydrolase 2;IPR002893; Zinc finger, MYND-type;IPR018200; Peptidase C19, ubiquitin carboxyl-terminal hydrolase 2, conserved site	0	1	1
CotAD_61122	pos_interaction	CotAD_44003	Peptidase M10, metallopeptidase;IPR002477; Peptidoglycan binding-like;IPR006026; Peptidase, metallopeptidase;IPR021190; Peptidase M10A, matrix metallopeptidase	2	0	1
CotAD_61122	pos_interaction	CotAD_34581	Peptidase M20;IPR011650; Peptidase M20, dimerisation	2	0	1
CotAD_61122	pos_interaction	CotAD_30631	Peptidase M20;IPR011650; Peptidase M20, dimerisation	2	2	1
CotAD_61122	pos_interaction	CotAD_39976	Peptidase M20;IPR011650; Peptidase M20, dimerisation	0	0	0
CotAD_61122	pos_interaction	CotAD_17514	Peptidase S14, ClpP	0	0	0
CotAD_61122	pos_interaction	CotAD_38153	Peptidase S8/S53, subtilisin/kexin/sedolisin;IPR003137; Protease-associated domain, PA;IPR015500; Peptidase S8, subtilisin-related;IPR023828; Peptidase S8, subtilisin, Ser-active site	0	0	0
CotAD_61122	pos_interaction	CotAD_60411	Peptidase, cysteine peptidase active site;IPR001300; Peptidase C2, calpain, catalytic domain;IPR022682; Peptidase C2, calpain, large subunit, domain III;IPR022683; Peptidase C2, calpain, domain III;IPR022684; Peptidase C2, calpain family	0	0	0
CotAD_61122	pos_interaction	CotAD_49898	Peroxisome membrane anchor protein Pex14p, N-terminal	0	0	0
CotAD_61122	pos_interaction	CotAD_39210	Pex, N-terminal	0	0	0
CotAD_61122	pos_interaction	CotAD_41337	Phosphatase tensin type;IPR014020; Tensin phosphatase, C2 domain;IPR016130; Protein-tyrosine phosphatase, active site	0	0	0
CotAD_61122	pos_interaction	CotAD_47875	Phosphoenolpyruvate carboxykinase, ATP-utilising;IPR015994; Phosphoenolpyruvate carboxykinase (ATP), conserved site	0	1	1
CotAD_61122	pos_interaction	CotAD_08460	Phosphoenolpyruvate carboxykinase, ATP-utilising;IPR015994; Phosphoenolpyruvate carboxykinase (ATP), conserved site	0	0	0
CotAD_61122	pos_interaction	CotAD_55481	Phosphoribosyl pyrophosphate synthetase, conserved site	0	0	0
CotAD_61122	pos_interaction	CotAD_51569	Photosystem II Pbs27	0	0	0
CotAD_61122	pos_interaction	CotAD_38864	Photosystem II PsbP, oxygen evolving complex;IPR007110; Immunoglobulin-like	0	1	1
CotAD_61122	pos_interaction	CotAD_65088	Phytosulfokine	0	1	1
CotAD_61122	pos_interaction	CotAD_05313	Phytosulfokine	2	1	1
CotAD_61122	pos_interaction	CotAD_11540	Plant lipid transfer protein/Par allergen;IPR016140; Bifunctional inhibitor/plant lipid transfer protein/seed storage helical domain	0	0	0
CotAD_61122	pos_interaction	CotAD_34986	Plant lipid transfer protein/Par allergen;IPR016140; Bifunctional inhibitor/plant lipid transfer protein/seed storage helical domain	2	2	1
CotAD_61122	pos_interaction	CotAD_58133	Plastid lipid-associated protein/fibrillin conserved domain	0	0	0
CotAD_61122	pos_interaction	CotAD_02192	Pollen Ole e 1 allergen/extensin	0	2	1
CotAD_61122	pos_interaction	CotAD_06889	Polyprenyl synthetase	0	2	1
CotAD_61122	pos_interaction	CotAD_25810	Potentiating neddylation domain	3	0	1
CotAD_61122	pos_interaction	CotAD_21991	Pre-mRNA cleavage complex II Clp1	0	0	0
CotAD_61122	pos_interaction	CotAD_06637	Proteasome component (PCI) domain;IPR013143; PCI/PINT associated module	0	2	1
CotAD_61122	pos_interaction	CotAD_13671	Proteasome stabiliser ECM29	0	0	0
CotAD_61122	pos_interaction	CotAD_33409	Protein kinase, catalytic domain	0	0	0
CotAD_61122	pos_interaction	CotAD_57182	Protein kinase, catalytic domain	0	0	0
CotAD_61122	pos_interaction	CotAD_65584	Protein kinase, catalytic domain	0	2	1
CotAD_61122	pos_interaction	CotAD_49858	Protein kinase, catalytic domain;IPR000858; S-locus glycoprotein;IPR001480; Bulb-type lectin domain;IPR002290; Serine/threonine- / dual-specificity protein kinase, catalytic domain;IPR008271; Serine/threonine-protein kinase, active site;IPR017441; Protein kinase, ATP binding site;IPR020635; Tyrosine-protein kinase, catalytic domain;	3	2	1
CotAD_61122	pos_interaction	CotAD_46946	Protein kinase, catalytic domain;IPR000961; AGC-kinase, C-terminal;IPR002290; Serine/threonine- / dual-specificity protein kinase, catalytic domain;IPR008271; Serine/threonine-protein kinase, active site;IPR017441; Protein kinase, ATP binding site;IPR017892; Protein kinase, C-terminal;IPR020635; Tyrosine-protein kinase, catalytic domain;	0	0	0
CotAD_61122	pos_interaction	CotAD_03168	Protein kinase, catalytic domain;IPR000961; AGC-kinase, C-terminal;IPR002290; Serine/threonine- / dual-specificity protein kinase, catalytic domain;IPR008271; Serine/threonine-protein kinase, active site;IPR020635; Tyrosine-protein kinase, catalytic domain	0	1	1
CotAD_61122	pos_interaction	CotAD_45262	Protein kinase, catalytic domain;IPR001220; Legume lectin domain;IPR001650; Helicase, C-terminal;IPR002290; Serine/threonine- / dual-specificity protein kinase, catalytic domain;IPR008271; Serine/threonine-protein kinase, active site;IPR011545; DNA/RNA helicase, DEAD/DEAH box type, N-terminal;IPR014001; Helicase, superfamily 1/2, ATP-binding domain;IPR017441; Protein kinase, ATP binding site;IPR0…	0	0	0
CotAD_61122	pos_interaction	CotAD_21296	Protein kinase, catalytic domain;IPR001245; Serine-threonine/tyrosine-protein kinase catalytic domain;IPR002290; Serine/threonine- / dual-specificity protein kinase, catalytic domain;IPR008266; Tyrosine-protein kinase, active site;IPR020635; Tyrosine-protein kinase, catalytic domain	0	0	0
CotAD_61122	pos_interaction	CotAD_04639	Protein kinase, catalytic domain;IPR001245; Serine-threonine/tyrosine-protein kinase catalytic domain;IPR002290; Serine/threonine- / dual-specificity protein kinase, catalytic domain;IPR008271; Serine/threonine-protein kinase, active site;IPR017441; Protein kinase, ATP binding site;IPR020635; Tyrosine-protein kinase, catalytic domain;	0	0	0
CotAD_61122	pos_interaction	CotAD_43374	Protein kinase, catalytic domain;IPR001245; Serine-threonine/tyrosine-protein kinase catalytic domain;IPR002290; Serine/threonine- / dual-specificity protein kinase, catalytic domain;IPR008271; Serine/threonine-protein kinase, active site;IPR017441; Protein kinase, ATP binding site;IPR020635; Tyrosine-protein kinase, catalytic domain;	0	0	0
CotAD_61122	pos_interaction	CotAD_18626	Protein kinase, catalytic domain;IPR001245; Serine-threonine/tyrosine-protein kinase catalytic domain;IPR002290; Serine/threonine- / dual-specificity protein kinase, catalytic domain;IPR008271; Serine/threonine-protein kinase, active site;IPR020635; Tyrosine-protein kinase, catalytic domain	0	0	0
CotAD_61122	pos_interaction	CotAD_67654	Protein kinase, catalytic domain;IPR001245; Serine-threonine/tyrosine-protein kinase catalytic domain;IPR002290; Serine/threonine- / dual-specificity protein kinase, catalytic domain;IPR008271; Serine/threonine-protein kinase, active site;IPR020635; Tyrosine-protein kinase, catalytic domain;IPR021720; Malectin;	0	0	0
CotAD_61122	pos_interaction	CotAD_38764	Protein kinase, catalytic domain;IPR001245; Serine-threonine/tyrosine-protein kinase catalytic domain;IPR002290; Serine/threonine- / dual-specificity protein kinase, catalytic domain;IPR017441; Protein kinase, ATP binding site;IPR020635; Tyrosine-protein kinase, catalytic domain	2	0	1
CotAD_61122	pos_interaction	CotAD_10338	Protein kinase, catalytic domain;IPR001245; Serine-threonine/tyrosine-protein kinase catalytic domain;IPR020635; Tyrosine-protein kinase, catalytic domain	0	0	0
CotAD_61122	pos_interaction	CotAD_72203	Protein kinase, catalytic domain;IPR001611; Leucine-rich repeat;IPR002290; Serine/threonine- / dual-specificity protein kinase, catalytic domain;IPR003591; Leucine-rich repeat, typical subtype;IPR008271; Serine/threonine-protein kinase, active site;IPR020635; Tyrosine-protein kinase, catalytic domain;	0	0	0
CotAD_61122	pos_interaction	CotAD_75936	Protein kinase, catalytic domain;IPR001611; Leucine-rich repeat;IPR002290; Serine/threonine- / dual-specificity protein kinase, catalytic domain;IPR003591; Leucine-rich repeat, typical subtype;IPR008271; Serine/threonine-protein kinase, active site;IPR020635; Tyrosine-protein kinase, catalytic domain;	0	0	0
CotAD_61122	pos_interaction	CotAD_02174	Protein kinase, catalytic domain;IPR001611; Leucine-rich repeat;IPR002290; Serine/threonine- / dual-specificity protein kinase, catalytic domain;IPR008271; Serine/threonine-protein kinase, active site;IPR013210; Leucine-rich repeat-containing N-terminal, type 2;IPR020635; Tyrosine-protein kinase, catalytic domain;	0	0	0
CotAD_61122	pos_interaction	CotAD_60417	Protein kinase, catalytic domain;IPR001611; Leucine-rich repeat;IPR002290; Serine/threonine- / dual-specificity protein kinase, catalytic domain;IPR013210; Leucine-rich repeat-containing N-terminal, type 2;IPR017441; Protein kinase, ATP binding site;IPR020635; Tyrosine-protein kinase, catalytic domain;	0	0	0
CotAD_61122	pos_interaction	CotAD_00839	Protein kinase, catalytic domain;IPR002048; Calcium-binding EF-hand;IPR002290; Serine/threonine- / dual-specificity protein kinase, catalytic domain;IPR008271; Serine/threonine-protein kinase, active site;IPR017441; Protein kinase, ATP binding site;IPR018247; EF-Hand 1, calcium-binding site;IPR018249; EF-HAND 2;IPR020635; Tyrosine-protein kinase, catalytic domain;	0	0	0
CotAD_61122	pos_interaction	CotAD_63338	Protein kinase, catalytic domain;IPR002290; Serine/threonine- / dual-specificity protein kinase, catalytic domain;IPR003527; MAP kinase, conserved site;IPR017441; Protein kinase, ATP binding site;IPR020635; Tyrosine-protein kinase, catalytic domain	0	0	0
CotAD_61122	pos_interaction	CotAD_09317	Protein kinase, catalytic domain;IPR002290; Serine/threonine- / dual-specificity protein kinase, catalytic domain;IPR003591; Leucine-rich repeat, typical subtype;IPR008271; Serine/threonine-protein kinase, active site;IPR013210; Leucine-rich repeat-containing N-terminal, type 2;IPR017441; Protein kinase, ATP binding site;IPR020635; Tyrosine-protein kinase, catalytic domain;	2	0	1
CotAD_61122	pos_interaction	CotAD_70133	Protein kinase, catalytic domain;IPR002290; Serine/threonine- / dual-specificity protein kinase, catalytic domain;IPR006016; UspA;IPR008271; Serine/threonine-protein kinase, active site;IPR017441; Protein kinase, ATP binding site;IPR020635; Tyrosine-protein kinase, catalytic domain;	0	2	1
CotAD_61122	pos_interaction	CotAD_09325	Protein kinase, catalytic domain;IPR002290; Serine/threonine- / dual-specificity protein kinase, catalytic domain;IPR008271; Serine/threonine-protein kinase, active site;IPR017441; Protein kinase, ATP binding site;IPR020635; Tyrosine-protein kinase, catalytic domain	0	2	1
CotAD_61122	pos_interaction	CotAD_11297	Protein kinase, catalytic domain;IPR002290; Serine/threonine- / dual-specificity protein kinase, catalytic domain;IPR008271; Serine/threonine-protein kinase, active site;IPR017441; Protein kinase, ATP binding site;IPR020635; Tyrosine-protein kinase, catalytic domain	0	0	0
CotAD_61122	pos_interaction	CotAD_51184	Protein kinase, catalytic domain;IPR002290; Serine/threonine- / dual-specificity protein kinase, catalytic domain;IPR008271; Serine/threonine-protein kinase, active site;IPR017441; Protein kinase, ATP binding site;IPR020635; Tyrosine-protein kinase, catalytic domain	0	0	0
CotAD_61122	pos_interaction	CotAD_60146	Protein kinase, catalytic domain;IPR002290; Serine/threonine- / dual-specificity protein kinase, catalytic domain;IPR008271; Serine/threonine-protein kinase, active site;IPR017441; Protein kinase, ATP binding site;IPR020635; Tyrosine-protein kinase, catalytic domain	0	0	0
CotAD_61122	pos_interaction	CotAD_47651	Protein kinase, catalytic domain;IPR002290; Serine/threonine- / dual-specificity protein kinase, catalytic domain;IPR013210; Leucine-rich repeat-containing N-terminal, type 2;IPR020635; Tyrosine-protein kinase, catalytic domain	0	0	0
CotAD_61122	pos_interaction	CotAD_01696	Protein of unknown function DM15;IPR006630; RNA-binding protein Lupus La	0	1	1
CotAD_61122	pos_interaction	CotAD_44420	Protein of unknown function DUF1068	0	0	0
CotAD_61122	pos_interaction	CotAD_63201	Protein of unknown function DUF1423, plant	0	0	0
CotAD_61122	pos_interaction	CotAD_56870	Protein of unknown function DUF159	0	1	1
CotAD_61122	pos_interaction	CotAD_56206	Protein of unknown function DUF1645	2	3	1
CotAD_61122	pos_interaction	CotAD_59101	Protein of unknown function DUF3527	0	1	1
CotAD_61122	pos_interaction	CotAD_16978	Protein of unknown function DUF4079	0	0	0
CotAD_61122	pos_interaction	CotAD_21828	Protein of unknown function DUF4228	0	0	0
CotAD_61122	pos_interaction	CotAD_29267	Protein of unknown function DUF502	2	0	1
CotAD_61122	pos_interaction	CotAD_02131	Protein of unknown function DUF569	2	1	1
CotAD_61122	pos_interaction	CotAD_45245	Protein of unknown function DUF573	2	0	1
CotAD_61122	pos_interaction	CotAD_17528	Protein of unknown function DUF581	2	0	1
CotAD_61122	pos_interaction	CotAD_67557	Protein of unknown function DUF620	0	0	0
CotAD_61122	pos_interaction	CotAD_01013	Protein of unknown function DUF647	0	0	0
CotAD_61122	pos_interaction	CotAD_31181	Protein of unknown function DUF668;IPR021864; Protein of unknown function DUF3475	0	0	0
CotAD_61122	pos_interaction	CotAD_45452	Protein of unknown function DUF688	0	0	0
CotAD_61122	pos_interaction	CotAD_38334	Protein of unknown function DUF789	0	0	0
CotAD_61122	pos_interaction	CotAD_51377	Protein of unknown function DUF81	0	0	0
CotAD_61122	pos_interaction	CotAD_28357	Protein of unknown function DUF829, TMEM53	4	0	1
CotAD_61122	pos_interaction	CotAD_52470	Protein phosphatase 2A, regulatory B subunit, B56	0	0	0
CotAD_61122	pos_interaction	CotAD_75870	Protein phosphatase 2A, regulatory subunit PR55;IPR001680; WD40 repeat;IPR018067; Protein phosphatase 2A, regulatory subunit PR55, conserved site;IPR019775; WD40 repeat, conserved site	0	0	0
CotAD_61122	pos_interaction	CotAD_25769	Protein phosphatase 2C, manganese/magnesium aspartate binding site;IPR001932; Protein phosphatase 2C-like	4	2	1
CotAD_61122	pos_interaction	CotAD_49505	Protein phosphatase 2C, manganese/magnesium aspartate binding site;IPR001932; Protein phosphatase 2C-like	0	0	0
CotAD_61122	pos_interaction	CotAD_73736	Protein synthesis factor, GTP-binding;IPR004161; Translation elongation factor EFTu/EF1A, domain 2	0	0	0
CotAD_61122	pos_interaction	CotAD_58427	PWWP	0	0	0
CotAD_61122	pos_interaction	CotAD_43858	PWWP	0	0	0
CotAD_61122	pos_interaction	CotAD_49348	PWWP;IPR001214; SET domain;IPR001965; Zinc finger, PHD-type;IPR019786; Zinc finger, PHD-type, conserved site;IPR019787; Zinc finger, PHD-finger	0	0	0
CotAD_61122	pos_interaction	CotAD_17899	Quinolinate synthetase A;IPR003808; Fe-S metabolism associated domain, SufE-like	0	1	1
CotAD_61122	pos_interaction	CotAD_48969	Rab-GTPase-TBC domain	0	2	1
CotAD_61122	pos_interaction	CotAD_14754	Rad21/Rec8-like protein, C-terminal, eukaryotic;IPR006910; Rad21/Rec8-like protein, N-terminal	2	1	1
CotAD_61122	pos_interaction	CotAD_31837	RecF/RecN/SMC	0	0	0
CotAD_61122	pos_interaction	CotAD_24878	RecF/RecN/SMC;IPR010935; SMCs flexible hinge	0	0	0
CotAD_61122	pos_interaction	CotAD_31767	Retrieval of early ER protein Rer1	0	0	0
CotAD_61122	pos_interaction	CotAD_73233	Reverse transcriptase;IPR024937; Domain X	0	4	1
CotAD_61122	pos_interaction	CotAD_42015	Rho GTPase-activating protein domain;IPR001849; Pleckstrin homology domain	2	1	1
CotAD_61122	pos_interaction	CotAD_52385	Ribonuclease H domain	0	0	0
CotAD_61122	pos_interaction	CotAD_21910	Ribonuclease III domain	0	0	0
CotAD_61122	pos_interaction	CotAD_57342	Ribosomal protein L18/L5	0	0	0
CotAD_61122	pos_interaction	CotAD_12636	Ribosomal protein S19/S15;IPR020934; Ribosomal protein S19 conserved site	0	0	0
CotAD_61122	pos_interaction	CotAD_76738	Ribosomal protein S30Ae/sigma 54 modulation protein	1	1	1
CotAD_61122	pos_interaction	CotAD_37233	RNA helicase, ATP-dependent, DEAD-box, conserved site;IPR001650; Helicase, C-terminal;IPR011545; DNA/RNA helicase, DEAD/DEAH box type, N-terminal;IPR014001; Helicase, superfamily 1/2, ATP-binding domain;IPR014014; RNA helicase, DEAD-box type, Q motif	0	0	0
CotAD_61122	pos_interaction	CotAD_29564	RNA polymerase, alpha subunit;IPR006592; RNA polymerase, N-terminal;IPR007066; RNA polymerase Rpb1, domain 3;IPR007080; RNA polymerase Rpb1, domain 1;IPR007081; RNA polymerase Rpb1, domain 5;IPR007083; RNA polymerase Rpb1, domain 4;	0	0	0
CotAD_61122	pos_interaction	CotAD_04498	RNA recognition motif domain	0	0	0
CotAD_61122	pos_interaction	CotAD_21514	RNA recognition motif domain	0	2	1
CotAD_61122	pos_interaction	CotAD_24254	RNA recognition motif domain	2	0	1
CotAD_61122	pos_interaction	CotAD_63553	RNA recognition motif domain	0	0	0
CotAD_61122	pos_interaction	CotAD_35000	RNA recognition motif domain	0	0	0
CotAD_61122	pos_interaction	CotAD_06340	RNA recognition motif domain	0	0	0
CotAD_61122	pos_interaction	CotAD_48212	RNA recognition motif domain;IPR001202; WW/Rsp5/WWP	0	0	0
CotAD_61122	pos_interaction	CotAD_50009	RNA recognition motif domain;IPR007855; RNA-dependent RNA polymerase, eukaryotic-type	2	0	1
CotAD_61122	pos_interaction	CotAD_37554	RNA recognition motif domain;IPR024675; Eukaryotic translation initiation factor 3 subunit G, N-terminal	2	0	1
CotAD_61122	pos_interaction	CotAD_18625	RNA-binding, CRM domain	0	0	0
CotAD_61122	pos_interaction	CotAD_12739	SAND domain;IPR020533; Developmental regulator, ULTRAPETALA	0	0	0
CotAD_61122	pos_interaction	CotAD_61223	SANT/Myb domain;IPR001214; SET domain	0	1	1
CotAD_61122	pos_interaction	CotAD_20492	SANT/Myb domain;IPR001487; Bromodomain	0	1	1
CotAD_61122	pos_interaction	CotAD_60177	SANT/Myb domain;IPR007526; SWIRM domain;IPR017884; SANT domain	0	0	0
CotAD_61122	pos_interaction	CotAD_34886	SANT/Myb domain;IPR010561; DIRP	0	0	0
CotAD_61122	pos_interaction	CotAD_12402	SANT/Myb domain;IPR017877; Myb-like domain	0	0	0
CotAD_61122	pos_interaction	CotAD_30583	SANT/Myb domain;IPR017884; SANT domain;IPR017930; Myb domain, DNA-binding	0	0	0
CotAD_61122	pos_interaction	CotAD_13206	SANT/Myb domain;IPR017930; Myb domain, DNA-binding	0	0	0
CotAD_61122	pos_interaction	CotAD_30539	SANT/Myb domain;IPR017930; Myb domain, DNA-binding	0	1	1
CotAD_61122	pos_interaction	CotAD_56025	SANT/Myb domain;IPR017930; Myb domain, DNA-binding	0	0	0
CotAD_61122	pos_interaction	CotAD_56095	SANT/Myb domain;IPR017930; Myb domain, DNA-binding	0	0	0
CotAD_61122	pos_interaction	CotAD_56556	SANT/Myb domain;IPR017930; Myb domain, DNA-binding	2	2	1
CotAD_61122	pos_interaction	CotAD_09506	SANT/Myb domain;IPR017930; Myb domain, DNA-binding	0	0	0
CotAD_61122	pos_interaction	CotAD_23115	Serine/threonine dehydratase, pyridoxal-phosphate-binding site;IPR001721; Threonine dehydratase, C-terminal;IPR001926; Pyridoxal phosphate-dependent enzyme, beta subunit	2	0	1
CotAD_61122	pos_interaction	CotAD_36402	SET domain;IPR003616; Post-SET domain;IPR006560; AWS;IPR011124; Zinc finger, CW-type	0	2	1
CotAD_61122	pos_interaction	CotAD_58385	SET domain;IPR003616; Post-SET domain;IPR006560; AWS;IPR011124; Zinc finger, CW-type	0	0	0
CotAD_61122	pos_interaction	CotAD_03815	Short-chain dehydrogenase/reductase SDR;IPR002347; Glucose/ribitol dehydrogenase	0	0	0
CotAD_61122	pos_interaction	CotAD_58236	Signal transduction response regulator, receiver domain;IPR010402; CCT domain	0	1	1
CotAD_61122	pos_interaction	CotAD_39789	Small-subunit processome, Utp14	2	0	1
CotAD_61122	pos_interaction	CotAD_51711	Smr protein/MutS2 C-terminal;IPR013899; Domain of unknown function DUF1771	0	1	1
CotAD_61122	pos_interaction	CotAD_46014	Smr protein/MutS2 C-terminal;IPR013899; Domain of unknown function DUF1771	0	1	1
CotAD_61122	pos_interaction	CotAD_11571	SNARE associated Golgi protein	2	0	1
CotAD_61122	pos_interaction	CotAD_10459	SNF2-related;IPR000953; Chromo domain/shadow;IPR001650; Helicase, C-terminal;IPR001965; Zinc finger, PHD-type;IPR009463; Domain of unknown function DUF1087;IPR014001; Helicase, superfamily 1/2, ATP-binding domain;IPR019786; Zinc finger, PHD-type, conserved site;IPR019787; Zinc finger, PHD-finger;IPR023780; Chromo domain;IPR024934; Rubredoxin-like domain;	0	0	0
CotAD_61122	pos_interaction	CotAD_61369	Sodium/calcium exchanger membrane region	2	0	1
CotAD_61122	pos_interaction	CotAD_35001	Splicing factor 3B subunit 1;IPR021133; HEAT, type 2	0	0	0
CotAD_61122	pos_interaction	CotAD_35082	Suppressor of white apricot N-terminal domain	0	0	0
CotAD_61122	pos_interaction	CotAD_28226	SWIB/MDM2 domain;IPR014876; DEK, C-terminal;IPR019835; SWIB domain	0	0	0
CotAD_61122	pos_interaction	CotAD_34333	SWIB/MDM2 domain;IPR019835; SWIB domain	0	2	1
CotAD_61122	pos_interaction	CotAD_55793	Symplekin C-terminal	0	2	1
CotAD_61122	pos_interaction	CotAD_15692	Syntaxin, N-terminal	2	0	1
CotAD_61122	pos_interaction	CotAD_03746	Tetratricopeptide repeat	4	0	1
CotAD_61122	pos_interaction	CotAD_35690	Tetratricopeptide TPR-1;IPR006597; Sel1-like;IPR013026; Tetratricopeptide repeat-containing domain;IPR019734; Tetratricopeptide repeat	0	0	0
CotAD_61122	pos_interaction	CotAD_02964	Thaumatin, pathogenesis-related;IPR017949; Thaumatin, conserved site	0	0	0
CotAD_61122	pos_interaction	CotAD_10060	TRAM/LAG1/CLN8 homology domain	0	0	0
CotAD_61122	pos_interaction	CotAD_71790	Transcription factor GRAS	0	0	0
CotAD_61122	pos_interaction	CotAD_76766	Transcription factor TFIIE, alpha subunit	0	0	0
CotAD_61122	pos_interaction	CotAD_12061	Transcription factor, MADS-box;IPR002487; Transcription factor, K-box	0	0	0
CotAD_61122	pos_interaction	CotAD_28343	Transcription factor, MADS-box;IPR002487; Transcription factor, K-box	0	0	0
CotAD_61122	pos_interaction	CotAD_21481	Transcription factor, SBP-box	0	2	1
CotAD_61122	pos_interaction	CotAD_67713	Translation initiation factor aIF-2, bacterial-like;IPR000795; Protein synthesis factor, GTP-binding;IPR004161; Translation elongation factor EFTu/EF1A, domain 2;IPR006847; Translation initiation factor IF-2, N-terminal;IPR023115; Translation initiation factor IF- 2, domain 3	0	0	0
CotAD_61122	pos_interaction	CotAD_69529	Translation initiation factor SUI1	0	2	1
CotAD_61122	pos_interaction	CotAD_74420	tRNA transferase Trm5/Tyw2	0	0	0
CotAD_61122	pos_interaction	CotAD_33546	tRNA-dihydrouridine synthase;IPR018517; tRNA-dihydrouridine synthase, conserved site	0	0	0
CotAD_61122	pos_interaction	CotAD_72045	Tubby, C-terminal;IPR018066; Tubby, C-terminal, conserved site	0	2	1
CotAD_61122	pos_interaction	CotAD_28628	UBX	0	1	1
CotAD_61122	pos_interaction	CotAD_55504	UBX	2	0	1
CotAD_61122	pos_interaction	CotAD_24585	UBX;IPR006577; UAS	0	0	0
CotAD_61122	pos_interaction	CotAD_05633	Uncharacterised protein family Ycf23	0	0	0
CotAD_61122	pos_interaction	CotAD_62457	UVR domain	0	0	0
CotAD_61122	pos_interaction	CotAD_45510	UVR domain;IPR021894; Protein of unknown function DUF3506	0	0	0
CotAD_61122	pos_interaction	CotAD_08430	Vacuolar import/degradation, Vid27-related	0	0	0
CotAD_61122	pos_interaction	CotAD_71379	VHS	2	0	1
CotAD_61122	pos_interaction	CotAD_04903	VQ	4	2	1
CotAD_61122	pos_interaction	CotAD_57053	WD40 repeat;IPR001810; F-box domain, cyclin-like;IPR017986; WD40-repeat-containing domain	0	0	0
CotAD_61122	pos_interaction	CotAD_05111	WD40 repeat;IPR001841; Zinc finger, RING-type;IPR017907; Zinc finger, RING-type, conserved site;IPR017986; WD40-repeat-containing domain;IPR019775; WD40 repeat, conserved site	0	0	0
CotAD_61122	pos_interaction	CotAD_56511	WD40 repeat;IPR006594; LisH dimerisation motif;IPR013720; LisH dimerisation motif, subgroup;IPR017986; WD40-repeat-containing domain;IPR019775; WD40 repeat, conserved site	0	0	0
CotAD_61122	pos_interaction	CotAD_07476	WD40 repeat;IPR017986; WD40-repeat-containing domain	0	0	0
CotAD_61122	pos_interaction	CotAD_12921	WD40 repeat;IPR017986; WD40-repeat-containing domain;IPR019775; WD40 repeat, conserved site	0	0	0
CotAD_61122	pos_interaction	CotAD_65366	WD40 repeat;IPR017986; WD40-repeat-containing domain;IPR019775; WD40 repeat, conserved site;IPR020472; G-protein beta WD-40 repeat	0	0	0
CotAD_61122	pos_interaction	CotAD_43400	WD40 repeat;IPR017986; WD40-repeat-containing domain;IPR019775; WD40 repeat, conserved site;IPR020472; G-protein beta WD-40 repeat	0	1	1
CotAD_61122	pos_interaction	CotAD_23370	WD40 repeat;IPR017986; WD40-repeat-containing domain;IPR019775; WD40 repeat, conserved site;IPR020472; G-protein beta WD-40 repeat	0	1	1
CotAD_61122	pos_interaction	CotAD_04881	WD40 repeat;IPR017986; WD40-repeat-containing domain;IPR019775; WD40 repeat, conserved site;IPR020472; G-protein beta WD-40 repeat	0	1	1
CotAD_61122	pos_interaction	CotAD_67218	WD40 repeat;IPR017986; WD40-repeat-containing domain;IPR020472; G-protein beta WD-40 repeat	0	2	1
CotAD_61122	pos_interaction	CotAD_14309	WW/Rsp5/WWP;IPR002713; FF domain;IPR011598; Helix-loop-helix DNA-binding	0	0	0
CotAD_61122	pos_interaction	CotAD_40162	X8	0	0	0
CotAD_61122	pos_interaction	CotAD_37756	Xeroderma pigmentosum group D protein;IPR002464; DNA/RNA helicase, ATP-dependent, DEAH-box type, conserved site;IPR006554; Helicase-like, DEXD box c2 type;IPR006555; ATP-dependent helicase, C-terminal;IPR010614; DEAD2;IPR010643; Domain of unknown function DUF1227;IPR014013; Helicase, superfamily 1/2, ATP-binding domain, DinG/Rad3-type;	0	0	0
CotAD_61122	pos_interaction	CotAD_29730	Xklp2 targeting protein	0	0	0
CotAD_61122	pos_interaction	CotAD_49776	ZF-HD homeobox protein, Cys/His-rich dimerisation domain	5	2	1
CotAD_61122	pos_interaction	CotAD_15006	Zinc finger, C2H2;IPR015880; Zinc finger, C2H2-like	0	0	0
CotAD_61122	pos_interaction	CotAD_59040	Zinc finger, C3HC-like	4	1	1
CotAD_61122	pos_interaction	CotAD_31803	Zinc finger, CCCH-type;IPR001965; Zinc finger, PHD-type;IPR003121; SWIB/MDM2 domain;IPR003169; GYF;IPR004343; Plus-3;IPR018144; Plus-3 domain, subgroup;IPR019786; Zinc finger, PHD-type, conserved site;IPR019787; Zinc finger, PHD-finger;	0	1	1
CotAD_61122	pos_interaction	CotAD_25303	Zinc finger, CCCH-type;IPR001965; Zinc finger, PHD-type;IPR003121; SWIB/MDM2 domain;IPR003169; GYF;IPR004343; Plus-3;IPR018144; Plus-3 domain, subgroup;IPR019786; Zinc finger, PHD-type, conserved site;IPR019787; Zinc finger, PHD-finger;IPR019835; SWIB domain;	0	1	1
CotAD_61122	pos_interaction	CotAD_08327	Zinc finger, CCCH-type;IPR003169; GYF;IPR004343; Plus-3;IPR018144; Plus-3 domain, subgroup	0	0	0
CotAD_61122	pos_interaction	CotAD_61861	Zinc finger, CCHC-type;IPR002059; Cold-shock protein, DNA-binding;IPR011129; Cold shock protein;IPR019844; Cold-shock conserved site	0	0	0
CotAD_61122	pos_interaction	CotAD_59070	Zinc finger, CCHC-type;IPR010666; Zinc finger, GRF-type	0	0	0
CotAD_61122	pos_interaction	CotAD_57781	Zinc finger, FYVE-type;IPR000408; Regulator of chromosome condensation, RCC1;IPR013591; Brevis radix-like domain;IPR017455; Zinc finger, FYVE-related	0	1	1
CotAD_61122	pos_interaction	CotAD_76360	Zinc finger, FYVE-type;IPR000408; Regulator of chromosome condensation, RCC1;IPR013591; Brevis radix-like domain;IPR017455; Zinc finger, FYVE-related	0	1	1
CotAD_61122	pos_interaction	CotAD_37262	Zinc finger, GATA-type	2	0	1
CotAD_61122	pos_interaction	CotAD_03770	Zinc finger, GATA-type	2	0	1
CotAD_61122	pos_interaction	CotAD_53093	Zinc finger, GATA-type;IPR010399; Tify;IPR010402; CCT domain	0	0	0
CotAD_61122	pos_interaction	CotAD_29830	Zinc finger, LIM-type	0	0	0
CotAD_61122	pos_interaction	CotAD_62946	Zinc finger, PHD-type;IPR019786; Zinc finger, PHD-type, conserved site;IPR019787; Zinc finger, PHD-finger	0	0	0
CotAD_61122	pos_interaction	CotAD_18397	Zinc finger, PHD-type;IPR019786; Zinc finger, PHD-type, conserved site;IPR019787; Zinc finger, PHD-finger	0	0	0
CotAD_61122	pos_interaction	CotAD_38670	Zinc finger, PHD-type;IPR019786; Zinc finger, PHD-type, conserved site;IPR019787; Zinc finger, PHD-finger;IPR021998; Protein of unknown function DUF3594	0	1	1
CotAD_61122	pos_interaction	CotAD_66651	Zinc finger, Rad18-type putative;IPR014883; VRR-NUC domain;IPR014905; HIP116, Rad5p N-terminal	0	0	0
CotAD_61122	pos_interaction	CotAD_13470	Zinc finger, RING-type	0	0	0
CotAD_61122	pos_interaction	CotAD_67067	Zinc finger, RING-type	0	0	0
CotAD_61122	pos_interaction	CotAD_31345	Zinc finger, RING-type	2	0	1
CotAD_61122	pos_interaction	CotAD_10740	Zinc finger, RING-type	4	1	1
CotAD_61122	pos_interaction	CotAD_02788	Zinc finger, RING-type;IPR001965; Zinc finger, PHD-type;IPR003105; SRA-YDG;IPR019786; Zinc finger, PHD-type, conserved site	0	0	0
CotAD_61122	pos_interaction	CotAD_71216	Zinc finger, RING-type;IPR001965; Zinc finger, PHD-type;IPR017907; Zinc finger, RING-type, conserved site;IPR019787; Zinc finger, PHD-finger	0	1	1
CotAD_61122	pos_interaction	CotAD_38542	Zinc finger, RING-type;IPR002110; Ankyrin repeat;IPR020683; Ankyrin repeat-containing domain	0	1	1
CotAD_61122	pos_interaction	CotAD_31926	Zinc finger, RING-type;IPR005150; Cellulose synthase	2	0	1
CotAD_61122	pos_interaction	CotAD_20200	Zinc finger, RING-type;IPR013010; Zinc finger, SIAH-type;IPR018121; Seven-in-absentia protein, TRAF-like domain	0	0	0
CotAD_61122	pos_interaction	CotAD_09440	Zinc finger, RING-type;IPR017907; Zinc finger, RING-type, conserved site	0	0	0
CotAD_61122	pos_interaction	CotAD_17176	Zinc finger, RING-type;IPR017907; Zinc finger, RING-type, conserved site	0	0	0
CotAD_61122	pos_interaction	CotAD_19153	Zinc finger, ZZ-type;IPR001005; SANT/Myb domain;IPR007526; SWIRM domain;IPR017884; SANT domain	0	0	0
CotAD_61122	pos_interaction	CotAD_48829	Zinc-finger domain of monoamine-oxidase A repressor R1	0	0	0
CotAD_61122	pos_interaction	CotAD_00101		2	0	1
CotAD_61122	pos_interaction	CotAD_03057		0	0	0
CotAD_61122	pos_interaction	CotAD_05427		3	0	1
CotAD_61122	pos_interaction	CotAD_05469		0	2	1
CotAD_61122	pos_interaction	CotAD_06088		0	0	0
CotAD_61122	pos_interaction	CotAD_06764		6	0	1
CotAD_61122	pos_interaction	CotAD_09667		4	2	1
CotAD_61122	pos_interaction	CotAD_10455		4	0	1
CotAD_61122	pos_interaction	CotAD_18649		0	0	0
CotAD_61122	pos_interaction	CotAD_22499		0	0	0
CotAD_61122	pos_interaction	CotAD_25483		0	2	1
CotAD_61122	pos_interaction	CotAD_26936		2	0	1
CotAD_61122	pos_interaction	CotAD_28213		0	1	1
CotAD_61122	pos_interaction	CotAD_30575		0	2	1
CotAD_61122	pos_interaction	CotAD_30623		0	1	1
CotAD_61122	pos_interaction	CotAD_31448		0	0	0
CotAD_61122	pos_interaction	CotAD_32280		0	0	0
CotAD_61122	pos_interaction	CotAD_34123		0	0	0
CotAD_61122	pos_interaction	CotAD_34774		0	0	0
CotAD_61122	pos_interaction	CotAD_34952		0	0	0
CotAD_61122	pos_interaction	CotAD_37116		4	0	1
CotAD_61122	pos_interaction	CotAD_37555		0	0	0
CotAD_61122	pos_interaction	CotAD_38209		0	0	0
CotAD_61122	pos_interaction	CotAD_38236		2	0	1
CotAD_61122	pos_interaction	CotAD_40095		0	0	0
CotAD_61122	pos_interaction	CotAD_40997		4	0	1
CotAD_61122	pos_interaction	CotAD_41558		0	0	0
CotAD_61122	pos_interaction	CotAD_43787		0	0	0
CotAD_61122	pos_interaction	CotAD_45329		4	0	1
CotAD_61122	pos_interaction	CotAD_45978		4	0	1
CotAD_61122	pos_interaction	CotAD_46538		0	0	0
CotAD_61122	pos_interaction	CotAD_46958		0	0	0
CotAD_61122	pos_interaction	CotAD_49303		0	0	0
CotAD_61122	pos_interaction	CotAD_49514		0	0	0
CotAD_61122	pos_interaction	CotAD_50732		0	0	0
CotAD_61122	pos_interaction	CotAD_50798		0	0	0
CotAD_61122	pos_interaction	CotAD_51039		0	0	0
CotAD_61122	pos_interaction	CotAD_51119		0	0	0
CotAD_61122	pos_interaction	CotAD_52134		0	0	0
CotAD_61122	pos_interaction	CotAD_52429		0	0	0
CotAD_61122	pos_interaction	CotAD_53124		0	0	0
CotAD_61122	pos_interaction	CotAD_54365		0	0	0
CotAD_61122	pos_interaction	CotAD_55011		0	0	0
CotAD_61122	pos_interaction	CotAD_59980		0	0	0
CotAD_61122	pos_interaction	CotAD_60194		0	0	0
CotAD_61122	pos_interaction	CotAD_64107		2	4	1
CotAD_61122	pos_interaction	CotAD_65111		2	2	1
CotAD_61122	pos_interaction	CotAD_66215		0	0	0
CotAD_61122	pos_interaction	CotAD_67027		2	0	1
CotAD_61122	pos_interaction	CotAD_67602		0	0	0
CotAD_61122	pos_interaction	CotAD_69752		0	0	0
CotAD_61122	pos_interaction	CotAD_70403		0	0	0
CotAD_61122	pos_interaction	CotAD_71065		0	0	0
CotAD_61122	pos_interaction	CotAD_71283		0	0	0
CotAD_61122	pos_interaction	CotAD_73031		0	0	0
CotAD_61122	pos_interaction	CotAD_73169		0	0	0
CotAD_61122	pos_interaction	CotAD_73973		0	0	0
CotAD_61122	pos_interaction	CotAD_74100		0	0	0
CotAD_61122	pos_interaction	CotAD_75348		2	0	1
CotAD_61122	pos_interaction	CotAD_75397		2	0	1
CotAD_61122	pos_interaction	CotAD_76150		0	0	0
CotAD_61122	pos_interaction	CotAD_76232		0	0	0
CotAD_61122	pos_interaction	CotAD_46989		0	2	1
CotAD_61122	pos_interaction	CotAD_41078		0	1	1
CotAD_61122	pos_interaction	CotAD_27239		0	1	1
CotAD_61122	pos_interaction	CotAD_25867		0	1	1
CotAD_61122	pos_interaction	CotAD_40867		2	0	1
CotAD_61122	pos_interaction	CotAD_10092		0	1	1
CotAD_61122	pos_interaction	CotAD_48283		0	1	1
CotAD_61122	pos_interaction	CotAD_10447		6	0	1
CotAD_61122	pos_interaction	CotAD_45801		0	1	1
CotAD_61122	pos_interaction	CotAD_60305		0	2	1
CotAD_61122	pos_interaction	CotAD_49884		0	1	1
CotAD_61122	pos_interaction	CotAD_14700		0	1	1

## Sheet: Negatively co-expressed genes
Supplementary Dataset S7: List of Negatively co-expressed genes (Pearson correlation coefficent r ≤ -0.95) with GhCAMTA7A
GhCAMTA7A	INTERACTION	GhCAMTA7A	ANNOTATION	1000_MCGCGB	1000_MCGCGT	1000_MCGCGB/MCGCGT
CotAD_61122	neg_interaction	CotAD_27636	ABC transporter, transmembrane domain;IPR003439; ABC transporter-like;IPR003593; AAA+ ATPase domain;IPR017871; ABC transporter, conserved site;IPR017940; ABC transporter, integral membrane type 1	0	0	0
CotAD_61122	neg_interaction	CotAD_50315	Actin-binding, cofilin/tropomyosin type	0	0	0
CotAD_61122	neg_interaction	CotAD_70866	Acyl carrier protein (ACP);IPR006162; Phosphopantetheine attachment site;IPR006163; Phosphopantetheine-binding;IPR009081; Acyl carrier protein-like	1	1	1
CotAD_61122	neg_interaction	CotAD_61767	Adaptin ear-binding coat-associated protein 1 NECAP-1	0	0	0
CotAD_61122	neg_interaction	CotAD_41243	Alcohol dehydrogenase, C-terminal;IPR013154; Alcohol dehydrogenase GroES-like;IPR020843; Polyketide synthase, enoylreductase	0	0	0
CotAD_61122	neg_interaction	CotAD_33915	Aldehyde dehydrogenase domain	0	1	1
CotAD_61122	neg_interaction	CotAD_08199	AMMECR1 domain	0	0	0
CotAD_61122	neg_interaction	CotAD_42144	Ankyrin repeat;IPR020683; Ankyrin repeat-containing domain	0	0	0
CotAD_61122	neg_interaction	CotAD_47834	Ankyrin repeat;IPR020683; Ankyrin repeat-containing domain	0	0	0
CotAD_61122	neg_interaction	CotAD_73701	Arf GTPase activating protein	0	0	0
CotAD_61122	neg_interaction	CotAD_49513	ARID/BRIGHT DNA-binding domain	0	0	0
CotAD_61122	neg_interaction	CotAD_08105	Aromatic-ring-hydroxylating dioxygenase, alpha subunit;IPR015879; Aromatic-ring-hydroxylating dioxygenase, alpha subunit, C-terminal domain;IPR017941; Rieske [2Fe-2S] iron-sulphur domain	0	0	0
CotAD_61122	neg_interaction	CotAD_25081	ATPase, F1/V1/A1 complex, alpha/beta subunit, nucleotide-binding domain;IPR000793; ATPase, F1/V1/A1 complex, alpha/beta subunit, C-terminal;IPR004100; ATPase, F1/V1/A1 complex, alpha/beta subunit, N-terminal;IPR020003; ATPase, alpha/beta subunit, nucleotide-binding domain, active site	0	1	1
CotAD_61122	neg_interaction	CotAD_02311	ATPase, V0 complex, proteolipid subunit C;IPR002379; ATPase, F0/V0 complex, subunit C	1	0	1
CotAD_61122	neg_interaction	CotAD_21833	B3/B4 tRNA-binding domain;IPR005147; tRNA synthetase, B5-domain	0	0	0
CotAD_61122	neg_interaction	CotAD_02050	Band 7 protein	0	0	0
CotAD_61122	neg_interaction	CotAD_13418	Beta tubulin	0	0	0
CotAD_61122	neg_interaction	CotAD_30683	Bromo adjacent homology (BAH) domain;IPR001965; Zinc finger, PHD-type;IPR019786; Zinc finger, PHD-type, conserved site;IPR019787; Zinc finger, PHD-finger	0	0	0
CotAD_61122	neg_interaction	CotAD_68672	BTB/POZ-like;IPR004249; NPH3;IPR013069; BTB/POZ	0	0	0
CotAD_61122	neg_interaction	CotAD_46608	CcmE/CycJ protein	1	0	1
CotAD_61122	neg_interaction	CotAD_58278	Clathrin adaptor complex, small chain;IPR022775; AP complex, mu/sigma subunit	0	0	0
CotAD_61122	neg_interaction	CotAD_10768	CRAL-TRIO domain;IPR011074; CRAL/TRIO, N-terminal domain	0	0	0
CotAD_61122	neg_interaction	CotAD_54876	CRAL-TRIO domain;IPR011074; CRAL/TRIO, N-terminal domain	0	0	0
CotAD_61122	neg_interaction	CotAD_17596	Dehydrogenase, E1 component;IPR017923; Transcription factor IIS, N-terminal	0	0	0
CotAD_61122	neg_interaction	CotAD_57049	Disease resistance protein;IPR002182; NB-ARC	1	0	1
CotAD_61122	neg_interaction	CotAD_71370	DNA/RNA-binding protein Alba-like	0	0	0
CotAD_61122	neg_interaction	CotAD_14811	Drought induced 19/ RING finger protein 114	0	0	0
CotAD_61122	neg_interaction	CotAD_58745	Drought induced 19/ RING finger protein 114	0	0	0
CotAD_61122	neg_interaction	CotAD_43249	Elongator protein 3/MiaB/NifB;IPR007197; Radical SAM	0	0	0
CotAD_61122	neg_interaction	CotAD_22283	EMSY N-terminal;IPR008395; Agenet;IPR014002; Tudor-like, plant	0	0	0
CotAD_61122	neg_interaction	CotAD_17054	F-box domain, cyclin-like	0	0	0
CotAD_61122	neg_interaction	CotAD_03866	GDP-fucose protein O-fucosyltransferase	2	1	1
CotAD_61122	neg_interaction	CotAD_71367	GDP-fucose protein O-fucosyltransferase	1	1	1
CotAD_61122	neg_interaction	CotAD_74988	Glucosidase II beta subunit-like	0	0	0
CotAD_61122	neg_interaction	CotAD_47235	Glutamine amidotransferase type 1	0	0	0
CotAD_61122	neg_interaction	CotAD_63878	Glutathione S-transferase, N-terminal;IPR017933; Glutathione S-transferase/chloride channel, C-terminal	0	1	1
CotAD_61122	neg_interaction	CotAD_20520	Glycoside hydrolase, family 28;IPR006626; Parallel beta-helix repeat	0	0	0
CotAD_61122	neg_interaction	CotAD_65379	Glycosyl transferase, family 14	0	0	0
CotAD_61122	neg_interaction	CotAD_53883	Glycosyl transferase, family 8	0	0	0
CotAD_61122	neg_interaction	CotAD_57127	Helicase, C-terminal;IPR011545; DNA/RNA helicase, DEAD/DEAH box type, N-terminal;IPR014001; Helicase, superfamily 1/2, ATP-binding domain	0	0	0
CotAD_61122	neg_interaction	CotAD_42265	Hexokinase;IPR022672; Hexokinase, N-terminal;IPR022673; Hexokinase, C-terminal	0	0	0
CotAD_61122	neg_interaction	CotAD_02138	Homocysteine S-methyltransferase	0	0	0
CotAD_61122	neg_interaction	CotAD_24051	Inositol-tetrakisphosphate 1-kinase	0	2	1
CotAD_61122	neg_interaction	CotAD_38113	IQ motif, EF-hand binding site;IPR001609; Myosin head, motor domain	0	0	0
CotAD_61122	neg_interaction	CotAD_37651	Isocitrate/isopropylmalate dehydrogenase, conserved site;IPR024084; Isopropylmalate dehydrogenase-like domain	2	0	1
CotAD_61122	neg_interaction	CotAD_12792	LPS-induced tumor necrosis factor alpha factor	1	0	1
CotAD_61122	neg_interaction	CotAD_35884	Metallophosphoesterase domain	0	0	0
CotAD_61122	neg_interaction	CotAD_43770	MIT	0	0	0
CotAD_61122	neg_interaction	CotAD_46886	Mitochondrial fission ELM1-like	0	0	0
CotAD_61122	neg_interaction	CotAD_23871	Mitochondrial inner membrane protein Mitofilin	0	0	0
CotAD_61122	neg_interaction	CotAD_38315	NAD-dependent epimerase/dehydratase	0	1	1
CotAD_61122	neg_interaction	CotAD_10521	NADH-ubiquinone reductase complex 1 MLRQ subunit	2	0	1
CotAD_61122	neg_interaction	CotAD_17639	Nucleotide-diphospho-sugar transferase	0	0	0
CotAD_61122	neg_interaction	CotAD_02762	Partial AB-hydrolase lipase domain	0	0	0
CotAD_61122	neg_interaction	CotAD_15412	Pathogenic type III effector avirulence factor Avr cleavage site	0	0	0
CotAD_61122	neg_interaction	CotAD_59005	Pentatricopeptide repeat	0	1	1
CotAD_61122	neg_interaction	CotAD_08509	Peptidase C19, ubiquitin carboxyl-terminal hydrolase 2;IPR018200; Peptidase C19, ubiquitin carboxyl-terminal hydrolase 2, conserved site	0	0	0
CotAD_61122	neg_interaction	CotAD_68215	Peptidase M20;IPR011650; Peptidase M20, dimerisation	0	0	0
CotAD_61122	neg_interaction	CotAD_50459	Plant peroxidase;IPR002016; Haem peroxidase, plant/fungal/bacterial;IPR019793; Peroxidases heam-ligand binding site;IPR019794; Peroxidase, active site	1	0	1
CotAD_61122	neg_interaction	CotAD_07112	Protein kinase, catalytic domain;IPR001245; Serine-threonine/tyrosine-protein kinase catalytic domain;IPR002290; Serine/threonine- / dual-specificity protein kinase, catalytic domain;IPR008271; Serine/threonine-protein kinase, active site;IPR020635; Tyrosine-protein kinase, catalytic domain	0	0	0
CotAD_61122	neg_interaction	CotAD_52312	Protein kinase, catalytic domain;IPR001245; Serine-threonine/tyrosine-protein kinase catalytic domain;IPR002290; Serine/threonine- / dual-specificity protein kinase, catalytic domain;IPR017441; Protein kinase, ATP binding site;IPR020635; Tyrosine-protein kinase, catalytic domain	0	1	1
CotAD_61122	neg_interaction	CotAD_19974	Protein kinase, catalytic domain;IPR001680; WD40 repeat;IPR002290; Serine/threonine- / dual-specificity protein kinase, catalytic domain;IPR017986; WD40-repeat-containing domain;IPR019775; WD40 repeat, conserved site;IPR020472; G-protein beta WD-40 repeat;	0	1	1
CotAD_61122	neg_interaction	CotAD_11253	Protein kinase, catalytic domain;IPR002290; Serine/threonine- / dual-specificity protein kinase, catalytic domain;IPR003527; MAP kinase, conserved site;IPR008271; Serine/threonine-protein kinase, active site;IPR008351; JNK MAP kinase;IPR017441; Protein kinase, ATP binding site;IPR020635; Tyrosine-protein kinase, catalytic domain;	0	0	0
CotAD_61122	neg_interaction	CotAD_55069	Protein kinase, catalytic domain;IPR002290; Serine/threonine- / dual-specificity protein kinase, catalytic domain;IPR004041; NAF domain;IPR008271; Serine/threonine-protein kinase, active site;IPR017441; Protein kinase, ATP binding site;IPR018451; NAF/FISL domain;IPR020635; Tyrosine-protein kinase, catalytic domain;	0	0	0
CotAD_61122	neg_interaction	CotAD_53938	Protein kinase, catalytic domain;IPR002290; Serine/threonine- / dual-specificity protein kinase, catalytic domain;IPR008271; Serine/threonine-protein kinase, active site;IPR020635; Tyrosine-protein kinase, catalytic domain	1	0	1
CotAD_61122	neg_interaction	CotAD_44355	Protein of unknown function DUF1014	1	3	1
CotAD_61122	neg_interaction	CotAD_33819	Protein of unknown function DUF538	0	0	0
CotAD_61122	neg_interaction	CotAD_31654	Protein of unknown function DUF538	0	0	0
CotAD_61122	neg_interaction	CotAD_25583	Protein of unknown function DUF566	0	2	1
CotAD_61122	neg_interaction	CotAD_05419	Protein phosphatase 2A, regulatory B subunit, B56	0	2	1
CotAD_61122	neg_interaction	CotAD_23842	Protein phosphatase 2A, regulatory B subunit, B56	0	0	0
CotAD_61122	neg_interaction	CotAD_27996	Ribosomal protein S1, RNA-binding domain;IPR022967; RNA-binding domain, S1	0	2	1
CotAD_61122	neg_interaction	CotAD_04750	RNA recognition motif domain	0	0	0
CotAD_61122	neg_interaction	CotAD_76601	RNA recognition motif domain;IPR002004; Polyadenylate-binding protein/Hyperplastic disc protein;IPR003954; RNA recognition motif domain, eukaryote	2	2	1
CotAD_61122	neg_interaction	CotAD_48180	RZZ complex, subunit Zw10	0	0	0
CotAD_61122	neg_interaction	CotAD_19033	Short-chain dehydrogenase/reductase SDR;IPR002347; Glucose/ribitol dehydrogenase	0	0	0
CotAD_61122	neg_interaction	CotAD_23925	Small GTPase superfamily, Rab type;IPR006687; Small GTPase superfamily, SAR1-type;IPR006689; Small GTPase superfamily, ARF/SAR type;IPR024156; Small GTPase superfamily, ARF type	1	0	1
CotAD_61122	neg_interaction	CotAD_48079	Small GTPase superfamily, Rab type;IPR006687; Small GTPase superfamily, SAR1-type;IPR006689; Small GTPase superfamily, ARF/SAR type;IPR024156; Small GTPase superfamily, ARF type	1	0	1
CotAD_61122	neg_interaction	CotAD_71358	Small GTPase superfamily;IPR002041; Ran GTPase;IPR003578; Small GTPase superfamily, Rho type;IPR003579; Small GTPase superfamily, Rab type;IPR020849; Small GTPase superfamily, Ras type	0	0	0
CotAD_61122	neg_interaction	CotAD_59672	Synaptobrevin;IPR010908; Longin	1	0	1
CotAD_61122	neg_interaction	CotAD_63266	Tetratricopeptide repeat-containing domain;IPR013105; Tetratricopeptide TPR2;IPR019734; Tetratricopeptide repeat	0	0	0
CotAD_61122	neg_interaction	CotAD_72825	TLDc	0	0	0
CotAD_61122	neg_interaction	CotAD_65391	TMS membrane protein/tumour differentially expressed protein	0	0	0
CotAD_61122	neg_interaction	CotAD_53841	Transcription factor E2F/dimerisation partner (TDP);IPR014889; Transcription factor DP, C-terminal	0	0	0
CotAD_61122	neg_interaction	CotAD_31325	Transcription factor MYC/MYB N-terminal	0	0	0
CotAD_61122	neg_interaction	CotAD_65098	Tubby, C-terminal;IPR001810; F-box domain, cyclin-like;IPR018066; Tubby, C-terminal, conserved site	0	1	1
CotAD_61122	neg_interaction	CotAD_19970	Ubiquitin-conjugating enzyme, E2	0	2	1
CotAD_61122	neg_interaction	CotAD_26455	Uncharacterised protein family UPF0016	0	0	0
CotAD_61122	neg_interaction	CotAD_41060	Uncharacterised protein family UPF0121	0	0	0
CotAD_61122	neg_interaction	CotAD_45817	Uncharacterised protein family UPF0497, trans-membrane plant	0	0	0
CotAD_61122	neg_interaction	CotAD_24957	Vesicle transport v-SNARE, N-terminal	0	3	1
CotAD_61122	neg_interaction	CotAD_22917	VHS;IPR004152; GAT;IPR018205; VHS subgroup	0	2	1
CotAD_61122	neg_interaction	CotAD_17493	WD40 repeat	0	0	0
CotAD_61122	neg_interaction	CotAD_07546	WWE domain;IPR012317; Poly(ADP-ribose) polymerase, catalytic domain;IPR022003; RST domain of plant C-terminal	0	1	1
CotAD_61122	neg_interaction	CotAD_64238	Zinc finger, C6HC-type	0	0	0
CotAD_61122	neg_interaction	CotAD_13399	Zinc finger, FYVE-type;IPR017455; Zinc finger, FYVE-related	2	0	1
CotAD_61122	neg_interaction	CotAD_02258	Zinc finger, RING-type	0	0	0
CotAD_61122	neg_interaction	CotAD_62855	Zinc finger, RING-type	0	0	0
CotAD_61122	neg_interaction	CotAD_29576	Zinc finger, RING-type	0	0	0
CotAD_61122	neg_interaction	CotAD_07826	Zinc finger, RING-type;IPR002035; von Willebrand factor, type A;IPR010734; Copine	0	0	0
CotAD_61122	neg_interaction	CotAD_43752	Zinc finger, TRAF-type	0	0	0
CotAD_61122	neg_interaction	CotAD_04490		0	0	0
CotAD_61122	neg_interaction	CotAD_09276		0	0	0
CotAD_61122	neg_interaction	CotAD_23979		1	0	1
CotAD_61122	neg_interaction	CotAD_24464		0	0	0
CotAD_61122	neg_interaction	CotAD_25797		0	1	1
CotAD_61122	neg_interaction	CotAD_30468		0	2	1
CotAD_61122	neg_interaction	CotAD_46567		0	1	1
CotAD_61122	neg_interaction	CotAD_50547		0	1	1
CotAD_61122	neg_interaction	CotAD_56698		4	0	1
CotAD_61122	neg_interaction	CotAD_57774		0	0	0
CotAD_61122	neg_interaction	CotAD_69699		0	0	0
CotAD_61122	neg_interaction	CotAD_73315		0	1	1
CotAD_61122	neg_interaction	CotAD_75194		0	2	1

## Sheet: Random set
Supplementary Dataset S7: List of Randomly selected genes for identification of CAMTA recognition motif frequency
GENE ID	ANNOTATION	1000_MCGCGB	1000_MCGTGT	1000_MCGCGB/1000_MCGTGT
CotAD_38671	CCAAT-binding transcription factor, subunit B;IPR018362; CCAAT-binding factor, conserved site	0	0	0
CotAD_57054	Choline transporter-like	0	0	0
CotAD_48232	CLASP N-terminal domain	0	0	0
CotAD_04086	CMP/dCMP deaminase, zinc-binding;IPR002734; Bacterial bifunctional deaminase-reductase, C-terminal;IPR012816; Conserved hypothetical protein CHP02464	0	0	0
CotAD_70125	3-hydroxyisobutyrate dehydrogenase-related, conserved site;IPR006115; 6-phosphogluconate dehydrogenase, NADP-binding	0	0	0
CotAD_69601	6-phosphogluconate dehydrogenase, NADP-binding	0	0	0
CotAD_69602	6-phosphogluconate dehydrogenase, NADP-binding	0	0	0
CotAD_70149	AAA+ ATPase domain;IPR004948; Nucleoside-triphosphatase, THEP1 type	0	1	1
CotAD_09089	ABC transporter, transmembrane domain;IPR003439; ABC transporter-like;IPR003593; AAA+ ATPase domain;IPR017871; ABC transporter, conserved site;IPR017940; ABC transporter, integral membrane type 1	0	0	0
CotAD_69638	ABC transporter-like;IPR003593; AAA+ ATPase domain;IPR013525; ABC-2 type transporter;IPR017871; ABC transporter, conserved site	0	0	0
CotAD_72387	ABC transporter-like;IPR013525; ABC-2 type transporter	0	0	0
CotAD_71737	Aconitase A/isopropylmalate dehydratase small subunit, swivel;IPR001030; Aconitase/3-isopropylmalate dehydratase large subunit, alpha/beta/alpha;IPR018136; Aconitase family, 4Fe-4S cluster binding site	0	0	0
CotAD_09122	Actin-binding FH2/DRF autoregulatory;IPR015425; Actin-binding FH2	0	0	0
CotAD_71742	Actin-binding, cofilin/tropomyosin type	0	0	0
CotAD_72003	Activator of Hsp90 ATPase homologue 1-like	0	0	0
CotAD_72732	Adenosine/AMP deaminase domain;IPR006650; Adenosine/AMP deaminase active site	0	0	0
CotAD_69182	Alcohol dehydrogenase GroES-like;IPR020843; Polyketide synthase, enoylreductase	0	2	1
CotAD_69183	Alcohol dehydrogenase GroES-like;IPR020843; Polyketide synthase, enoylreductase	0	2	1
CotAD_69181	Alcohol dehydrogenase GroES-like;IPR020843; Polyketide synthase, enoylreductase	0	0	0
CotAD_69184	Alcohol dehydrogenase GroES-like;IPR020843; Polyketide synthase, enoylreductase	0	0	0
CotAD_69202	Alcohol dehydrogenase GroES-like;IPR020843; Polyketide synthase, enoylreductase	0	0	0
CotAD_69201	Alcohol dehydrogenase GroES-like;IPR020843; Polyketide synthase, enoylreductase	0	0	0
CotAD_69204	Alcohol dehydrogenase GroES-like;IPR020843; Polyketide synthase, enoylreductase	0	0	0
CotAD_69203	Alcohol dehydrogenase, C-terminal;IPR013154; Alcohol dehydrogenase GroES-like;IPR020843; Polyketide synthase, enoylreductase	0	2	1
CotAD_09037	Aldehyde dehydrogenase domain;IPR016160; Aldehyde dehydrogenase, conserved site	0	0	0
CotAD_71537	Aldehyde dehydrogenase domain;IPR016160; Aldehyde dehydrogenase, conserved site	0	0	0
CotAD_70870	Aldehyde oxidase/xanthine dehydrogenase, a/b hammerhead;IPR001041; 2Fe-2S ferredoxin-type domain;IPR002346; Molybdopterin dehydrogenase, FAD-binding;IPR002888; [2Fe-2S]-binding;IPR005107; CO dehydrogenase flavoprotein, C-terminal;IPR008274; Aldehyde oxidase/xanthine dehydrogenase, molybdopterin binding;IPR016166; FAD-binding, type 2;	0	0	0
CotAD_70871	Aldehyde oxidase/xanthine dehydrogenase, molybdopterin binding	0	0	0
CotAD_69069	Aldo/keto reductase, conserved site;IPR020471; Aldo/keto reductase subgroup;IPR023210; NADP-dependent oxidoreductase domain	0	1	1
CotAD_70057	Aldo/keto reductase, conserved site;IPR020471; Aldo/keto reductase subgroup;IPR023210; NADP-dependent oxidoreductase domain	0	0	0
CotAD_71690	Allinase, C-terminal	0	0	0
CotAD_68955	Alpha carbonic anhydrase	0	3	1
CotAD_68747	Alpha/beta hydrolase fold-1	0	0	0
CotAD_07608	Alpha/beta hydrolase fold-1;IPR006693; Partial AB-hydrolase lipase domain	2	0	1
CotAD_72156	Alpha/beta hydrolase fold-3	0	0	0
CotAD_09092	Alpha-1,4-glucan-protein synthase, UDP-forming	0	1	1
CotAD_69308	Alpha-1,4-glucan-protein synthase, UDP-forming	0	0	0
CotAD_09115	Alpha-N-acetylglucosaminidase, N-terminal;IPR024732; Alpha-N-acetylglucosaminidase, C-terminal;IPR024733; Alpha-N-acetylglucosaminidase, tim-barrel domain	0	0	0
CotAD_72377	Amine oxidase;IPR007526; SWIRM domain	0	0	0
CotAD_71356	Aminoacyl-tRNA synthetase, class II (D/K/N)	0	1	1
CotAD_69075	Aminoacyl-tRNA synthetase, class II (G/ H/ P/ S), conserved domain;IPR002320; Threonyl-tRNA synthetase, class IIa;IPR004154; Anticodon-binding;IPR006195; Aminoacyl-tRNA synthetase, class II;IPR012947; Threonyl/alanyl tRNA synthetase, SAD	0	1	1
CotAD_71791	Aminotransferase-like, plant mobile domain	2	0	1
CotAD_71779	Ankyrin repeat;IPR020683; Ankyrin repeat-containing domain	0	0	0
CotAD_72365	Ankyrin repeat;IPR020683; Ankyrin repeat-containing domain	0	0	0
CotAD_07602	ANTH;IPR013809; Epsin-like, N-terminal	0	1	1
CotAD_69431	AP2/ERF domain	0	3	1
CotAD_70248	AP2/ERF domain;IPR003340; B3 DNA binding domain	0	0	0
CotAD_69433	Arabinogalactan peptide, AGP	0	0	0
CotAD_07604	Armadillo	0	0	0
CotAD_69913	Armadillo	0	0	0
CotAD_69825	Armadillo	0	0	0
CotAD_71271	Armadillo;IPR000357; HEAT;IPR013918; Nucleotide exchange factor Fes1	0	0	0
CotAD_71538	Armadillo;IPR003613; U box domain	0	3	1
CotAD_68938	Armadillo;IPR003613; U box domain	0	0	0
CotAD_71199	ATPase, AAA-type, core	0	0	0
CotAD_07633	ATPase, F1 complex, delta/epsilon subunit, N-terminal	2	0	1
CotAD_72488	ATPase, F1 complex, delta/epsilon subunit, N-terminal	0	0	0
CotAD_09104	ATPase, F1 complex, gamma subunit;IPR023632; ATPase, F1 complex, gamma subunit conserved site	0	0	0
CotAD_69776	Auxin responsive SAUR protein	0	0	0
CotAD_71385	B3 DNA binding domain	0	1	1
CotAD_71382	B3 DNA binding domain	0	1	1
CotAD_71384	B3 DNA binding domain	2	0	1
CotAD_70263	B3 DNA binding domain	0	0	0
CotAD_71383	B3 DNA binding domain	0	0	0
CotAD_09035	Bacterial transferase hexapeptide repeat;IPR005835; Nucleotidyl transferase	0	0	0
CotAD_09064	Band 7 protein	0	0	0
CotAD_72178	Basic-leucine zipper domain;IPR011616; bZIP transcription factor, bZIP-1	0	0	0
CotAD_72287	Bet v I domain;IPR024948; Major latex protein domain	0	1	1
CotAD_72136	Beta tubulin	0	0	0
CotAD_07619	Beta-ketoacyl synthase, N-terminal;IPR014031; Beta-ketoacyl synthase, C-terminal;IPR018201; Beta-ketoacyl synthase, active site;IPR020841; Polyketide synthase, beta-ketoacyl synthase domain	2	1	1
CotAD_68752	Beta-lactamase-like	0	0	0
CotAD_69336	Beta-lactamase-like;IPR011108; RNA-metabolising metallo-beta-lactamase;IPR017877; Myb-like domain	0	3	1
CotAD_70816	Bicarbonate transporter, C-terminal	0	0	0
CotAD_09073	Biotin/lipoate A/B protein ligase	0	1	1
CotAD_68964	BTB/POZ-like	0	0	0
CotAD_71760	BTB/POZ-like;IPR004249; NPH3;IPR013069; BTB/POZ	0	0	0
CotAD_72853	C2 calcium-dependent membrane targeting;IPR013583; Phosphoribosyltransferase C-terminal;IPR018029; C2 membrane targeting protein	2	2	1
CotAD_09063	C2 calcium-dependent membrane targeting;IPR013583; Phosphoribosyltransferase C-terminal;IPR018029; C2 membrane targeting protein	0	0	0
CotAD_71955	C2 calcium-dependent membrane targeting;IPR018029; C2 membrane targeting protein	0	1	1
CotAD_09062	C2 calcium-dependent membrane targeting;IPR018029; C2 membrane targeting protein	2	0	1
CotAD_72486	Cactin, domain;IPR019134; Cactin C-terminal domain	0	0	0
CotAD_69334	Calcium-binding EF-hand;IPR018247; EF-Hand 1, calcium-binding site;IPR018249; EF-HAND 2	0	1	1
CotAD_72289	Calcium-binding EF-hand;IPR018247; EF-Hand 1, calcium-binding site;IPR018249; EF-HAND 2	0	0	0
CotAD_72175	Calcium-binding EF-hand;IPR018249; EF-HAND 2	0	0	0
CotAD_72302	Calmodulin binding protein-like	0	0	0
CotAD_69068	Cation/H+ exchanger	0	0	0
CotAD_72381	Cation/H+ exchanger	0	0	0
CotAD_72733	CCT domain	0	0	0
CotAD_71090	Cellulose synthase	0	0	0
CotAD_09072	Chlorophyll A-B binding protein	0	1	1
CotAD_71689	Clathrin adaptor, mu subunit;IPR008968; Clathrin adaptor, mu subunit, C-terminal;IPR018240; Clathrin adaptor, mu subunit, conserved site;IPR022775; AP complex, mu/sigma subunit	2	1	1
CotAD_07646	Clathrin, heavy chain/VPS, 7-fold repeat;IPR001841; Zinc finger, RING-type;IPR024763; Vacuolar protein sorting protein 11, C-terminal	0	0	0
CotAD_69067	Cyclic nucleotide-binding domain	2	0	1
CotAD_72380	Cyclic nucleotide-binding domain	2	0	1
CotAD_71268	Cyclin, C-terminal;IPR006671; Cyclin, N-terminal	0	0	0
CotAD_71761	Cytochrome b5;IPR018506; Cytochrome b5, heme-binding site	0	0	0
CotAD_70656	Cytochrome b5;IPR018506; Cytochrome b5, heme-binding site	0	0	0
CotAD_70673	Cytochrome b5;IPR018506; Cytochrome b5, heme-binding site	0	0	0
CotAD_69076	Cytochrome b561, eukaryote;IPR005018; DOMON domain;IPR006593; Cytochrome b561/ferric reductase transmembrane;IPR017214; Uncharacterised conserved protein UCP037471	0	1	1
CotAD_70568	Cytochrome b561, eukaryote;IPR005018; DOMON domain;IPR006593; Cytochrome b561/ferric reductase transmembrane;IPR017214; Uncharacterised conserved protein UCP037471	0	0	0
CotAD_72304	Cytochrome f	0	0	0
CotAD_72489	Cytochrome P450;IPR002401; Cytochrome P450, E-class, group I	0	1	1
CotAD_71848	Cytochrome P450;IPR002401; Cytochrome P450, E-class, group I	0	0	0
CotAD_70671	Cytokinin riboside 5'-monophosphate phosphoribohydrolase LOG	0	0	0
CotAD_69637	Dak kinase;IPR004007; Dak phosphatase	0	0	0
CotAD_09128	Diacylglycerol acyltransferase	0	0	0
CotAD_09109	Diacylglycerol kinase, accessory domain;IPR001206; Diacylglycerol kinase, catalytic domain;IPR002219; Protein kinase C-like, phorbol ester/diacylglycerol binding	0	0	0
CotAD_72155	D-isomer specific 2-hydroxyacid dehydrogenase, catalytic domain;IPR006140; D-isomer specific 2-hydroxyacid dehydrogenase, NAD-binding	0	2	1
CotAD_72154	D-isomer specific 2-hydroxyacid dehydrogenase, NAD-binding	0	0	0
CotAD_07625	DNA (cytosine-5)-methyltransferase 1, replication foci domain	0	1	1
CotAD_71023	DNA/RNA helicase, DEAD/DEAH box type, N-terminal;IPR014001; Helicase, superfamily 1/2, ATP-binding domain;IPR014014; RNA helicase, DEAD-box type, Q motif	0	1	1
CotAD_07642	DNA-binding WRKY	2	0	1
CotAD_72725	DNA-directed RNA polymerase Rpb11, 13-16kDa subunit, conserved site	0	1	1
CotAD_72004	DNA-directed RNA polymerase, insert domain	0	2	1
CotAD_72089	Domain of unknown function DUF1084	2	2	1
CotAD_09040	Domain of unknown function DUF250	0	0	0
CotAD_68745	Domain of unknown function DUF292, eukaryotic	0	0	0
CotAD_09096	Domain of unknown function DUF4378	2	0	1
CotAD_68937	Domain of unknown function DUF640	0	0	0
CotAD_68789	DOMON domain;IPR006593; Cytochrome b561/ferric reductase transmembrane;IPR017214; Uncharacterised conserved protein UCP037471	0	1	1
CotAD_70569	DOMON domain;IPR017214; Uncharacterised conserved protein UCP037471	0	0	0
CotAD_71360	DOMON domain;IPR017214; Uncharacterised conserved protein UCP037471	0	0	0
CotAD_07618	Dual specificity phosphatase, catalytic domain;IPR000387; Protein-tyrosine/Dual-specificity phosphatase;IPR016130; Protein-tyrosine phosphatase, active site;IPR020422; Dual specificity phosphatase, subgroup, catalytic domain	0	1	1
CotAD_70873	Dynamin GTPase effector;IPR020850; GTPase effector domain, GED	2	0	1
CotAD_71236	Dynamin, GTPase domain;IPR022812; Dynamin	0	0	0
CotAD_69178	ER lumen protein retaining receptor	0	0	0
CotAD_69207	ER lumen protein retaining receptor	0	0	0
CotAD_71780	Exo70 exocyst complex subunit	0	0	0
CotAD_69288	Exostosin-like	0	0	0
CotAD_72726	Expansin;IPR007112; Expansin/pollen allergen, DPBB domain;IPR007117; Pollen allergen/expansin, C-terminal;IPR007118; Expansin/Lol pI;IPR009009; Barwin-related endoglucanase	2	0	1
CotAD_70820	EXS, C-terminal	2	0	1
CotAD_70058	FAD linked oxidase, N-terminal	0	0	0
CotAD_07657	FAS1 domain	0	0	0
CotAD_71218	Fatty acid hydroxylase	2	0	1
CotAD_71220	Fatty acid hydroxylase	0	0	0
CotAD_69332	F-box domain, cyclin-like	0	0	0
CotAD_70959	F-box domain, cyclin-like	0	0	0
CotAD_07635	F-box domain, cyclin-like;IPR006527; F-box associated domain, type 1	2	0	1
CotAD_07627	F-box domain, cyclin-like;IPR006527; F-box associated domain, type 1	0	0	0
CotAD_07628	F-box domain, cyclin-like;IPR006527; F-box associated domain, type 1	0	0	0
CotAD_07629	F-box domain, cyclin-like;IPR006527; F-box associated domain, type 1	0	0	0
CotAD_07634	F-box domain, cyclin-like;IPR006527; F-box associated domain, type 1	0	0	0
CotAD_69330	F-box domain, cyclin-like;IPR019494; FIST C domain	0	0	0
CotAD_70315	Forkhead-associated (FHA) domain	0	0	0
CotAD_09126	Galectin, carbohydrate recognition domain;IPR002659; Glycosyl transferase, family 31	0	0	0
CotAD_70147	GDP dissociation inhibitor	0	0	0
CotAD_70314	GDP-fucose protein O-fucosyltransferase	0	0	0
CotAD_69827	General substrate transporter;IPR005829; Sugar transporter, conserved site	0	0	0
CotAD_69436	GH3 auxin-responsive promoter	0	1	1
CotAD_70657	Glucosamine/galactosamine-6-phosphate isomerase	0	1	1
CotAD_07650	Glucose-6-phosphate dehydrogenase;IPR019796; Glucose-6-phosphate dehydrogenase, active site;IPR022674; Glucose-6-phosphate dehydrogenase, NAD-binding;IPR022675; Glucose-6-phosphate dehydrogenase, C-terminal	0	0	0
CotAD_72363	Glucose-methanol-choline oxidoreductase, N-terminal;IPR007867; Glucose-methanol-choline oxidoreductase, C-terminal	0	0	0
CotAD_69829	Glutaredoxin	0	0	0
CotAD_70741	Glutaredoxin;IPR014025; Glutaredoxin subgroup	0	1	1
CotAD_70740	Glutathione S-transferase, N-terminal;IPR017933; Glutathione S-transferase/chloride channel, C-terminal	0	0	0
CotAD_09099	Glycerophosphoryl diester phosphodiesterase	0	3	1
CotAD_68895	Glycoside hydrolase, family 17;IPR012946; X8	0	0	0
CotAD_68968	Glycoside hydrolase, family 28	0	0	0
CotAD_72132	Glycoside hydrolase, family 28;IPR006626; Parallel beta-helix repeat	0	1	1
CotAD_07637	Glycoside hydrolase, family 28;IPR006626; Parallel beta-helix repeat	0	0	0
CotAD_69073	Glycoside hydrolase, family 28;IPR006626; Parallel beta-helix repeat	0	0	0
CotAD_68791	Glycoside hydrolase, family 28;IPR006626; Parallel beta-helix repeat	0	0	0
CotAD_69071	Glycoside hydrolase, family 32;IPR013148; Glycosyl hydrolases family 32, N-terminal;IPR013189; Glycosyl hydrolase family 32, C-terminal	0	0	0
CotAD_71956	Glycoside hydrolase, family 9;IPR018221; Glycoside hydrolase, family 9, active site	0	1	1
CotAD_68751	Glycosyl transferase, family 14	0	1	1
CotAD_09030	Glycosyl transferase, family 20;IPR003337; Trehalose-phosphatase	0	0	0
CotAD_68963	Glycosyl transferase, family 31;IPR025298; Domain of unknown function DUF4094	0	0	0
CotAD_70404	Glycosyl transferase, family 8	0	0	0
CotAD_09091	Glycosyl-phosphatidyl inositol-anchored, plant	0	0	0
CotAD_69078	GNAT domain	0	0	0
CotAD_68787	GNAT domain	0	0	0
CotAD_71357	Gnk2-homologous domain	0	0	0
CotAD_69832	Gnk2-homologous domain	0	0	0
CotAD_69635	G-patch domain	0	0	0
CotAD_72724	GRIM-19	0	0	0
CotAD_69206	GTP cyclohydrolase I/Nitrile oxidoreductase	0	1	1
CotAD_71088	Heat shock protein DnaJ, N-terminal	2	0	1
CotAD_70287	Heat shock protein DnaJ, N-terminal;IPR002939; Chaperone DnaJ, C-terminal;IPR003095; Heat shock protein DnaJ;IPR018253; Heat shock protein DnaJ, conserved site	0	1	1
CotAD_69353	Heat shock protein DnaJ, N-terminal;IPR002939; Chaperone DnaJ, C-terminal;IPR003095; Heat shock protein DnaJ;IPR018253; Heat shock protein DnaJ, conserved site	0	0	0
CotAD_70955	Heat shock protein DnaJ, N-terminal;IPR003095; Heat shock protein DnaJ;IPR018253; Heat shock protein DnaJ, conserved site;IPR024593; Domain of unknown function DUF3444	0	0	0
CotAD_09108	Heat shock protein Hsp20	0	0	0
CotAD_71024	Helicase, C-terminal	0	0	0
CotAD_69893	Helicase, C-terminal;IPR002464; DNA/RNA helicase, ATP-dependent, DEAH-box type, conserved site;IPR003593; AAA+ ATPase domain;IPR007502; Helicase-associated domain;IPR011545; DNA/RNA helicase, DEAD/DEAH box type, N-terminal;IPR011709; Domain of unknown function DUF1605;IPR014001; Helicase, superfamily 1/2, ATP-binding domain;	0	0	0
CotAD_69897	Helicase, C-terminal;IPR002464; DNA/RNA helicase, ATP-dependent, DEAH-box type, conserved site;IPR003593; AAA+ ATPase domain;IPR007502; Helicase-associated domain;IPR011545; DNA/RNA helicase, DEAD/DEAH box type, N-terminal;IPR011709; Domain of unknown function DUF1605;IPR014001; Helicase, superfamily 1/2, ATP-binding domain;	0	0	0
CotAD_09116	Helix-loop-helix DNA-binding	0	0	0
CotAD_72305	Helix-loop-helix DNA-binding	0	0	0
CotAD_72091	Helix-loop-helix DNA-binding	0	0	0
CotAD_09065	Helix-turn-helix motif;IPR001356; Homeodomain;IPR003106; Leucine zipper, homeobox-associated;IPR017970; Homeobox, conserved site	0	0	0
CotAD_70148	High mobility group, superfamily	0	0	0
CotAD_68769	Homeodomain;IPR002913; Lipid-binding START;IPR017970; Homeobox, conserved site	0	0	0
CotAD_09066	HPP	0	0	0
CotAD_07623	IQ motif, EF-hand binding site	0	0	0
CotAD_09053	IQ motif, EF-hand binding site;IPR025064; Domain of unknown function DUF4005	0	0	0
CotAD_68827	Isocitrate lyase/phosphorylmutase;IPR018523; Isocitrate lyase/phosphorylmutase, conserved site	0	2	1
CotAD_72153	Isopenicillin N synthase;IPR005123; Oxoglutarate/iron-dependent oxygenase	0	0	0
CotAD_72538	Isopenicillin N synthase;IPR005123; Oxoglutarate/iron-dependent oxygenase	0	0	0
CotAD_07606	Isopenicillin N synthase;IPR005123; Oxoglutarate/iron-dependent oxygenase	0	0	0
CotAD_70405	Isopenicillin N synthase;IPR005123; Oxoglutarate/iron-dependent oxygenase	0	0	0
CotAD_09127	Kelch repeat type 1	0	2	1
CotAD_71787	Kelch repeat type 1	0	1	1
CotAD_70675	Kelch repeat type 1	0	0	0
CotAD_69600	Ketose-bisphosphate aldolase, class-II;IPR010737; Protein of unknown function, DUF1537	0	0	0
CotAD_70004	Kinesin, motor domain;IPR019821; Kinesin, motor region, conserved site	0	0	0
CotAD_09082	Kinesin, motor domain;IPR019821; Kinesin, motor region, conserved site;IPR021881; Protein of unknown function DUF3490	0	0	0
CotAD_09119	KOW;IPR019769; Translation elongation factor, IF5A, hypusine site;IPR020189; Translation elongation factor, IF5A C-terminal	0	0	0
CotAD_09075	Lactate/malate dehydrogenase, N-terminal;IPR001252; Malate dehydrogenase, active site;IPR022383; Lactate/malate dehydrogenase, C-terminal	0	0	0
CotAD_70003	Late embryogenesis abundant protein, LEA-14	0	0	0
CotAD_70684	Lateral organ boundaries, LOB	0	0	0
CotAD_69605	Leucine-rich repeat	0	0	0
CotAD_71684	Leucine-rich repeat	0	0	0
CotAD_09111	Leucine-rich repeat;IPR003591; Leucine-rich repeat, typical subtype	0	1	1
CotAD_71380	Leucine-rich repeat-containing N-terminal, type 2	0	0	0
CotAD_07615	Lipase, GDSL	0	0	0
CotAD_07620	Lipid-binding serum glycoprotein, C-terminal;IPR017942; Lipid-binding serum glycoprotein, N-terminal	0	0	0
CotAD_69896	Lipoxygenase, LH2;IPR001246; Lipoxygenase, plant;IPR013819; Lipoxygenase, C-terminal;IPR020833; Lipoxygenase, iron binding site;IPR020834; Lipoxygenase, conserved site	0	0	0
CotAD_71757	LisH dimerisation motif;IPR013720; LisH dimerisation motif, subgroup	0	0	0
CotAD_70249	Malectin-like carbohydrate-binding domain	0	1	1
CotAD_72242	Malectin-like carbohydrate-binding domain	0	0	0
CotAD_68773	Malic oxidoreductase;IPR012301; Malic enzyme, N-terminal;IPR012302; Malic enzyme, NAD-binding	0	1	1
CotAD_09083	Mandelate racemase/muconate lactonizing enzyme, N-terminal;IPR013342; Mandelate racemase/muconate lactonizing enzyme, C-terminal	0	0	0
CotAD_69355	MD-2-related lipid-recognition	0	0	0
CotAD_68896	Mediator complex, subunit Med23	0	0	0
CotAD_69640	Metallophosphoesterase domain	0	0	0
CotAD_71849	Metallophosphoesterase domain	0	0	0
CotAD_72388	Metallophosphoesterase domain;IPR006186; Serine/threonine-specific protein phosphatase/bis(5-nucleosyl)-tetraphosphatase	0	0	0
CotAD_68770	Methyl-CpG DNA binding	0	2	1
CotAD_69077	Mitochondrial substrate/solute carrier	0	1	1
CotAD_72200	Multicopper oxidase, type 1;IPR011706; Multicopper oxidase, type 2	0	1	1
CotAD_69331	Myb/SANT-like domain	0	1	1
CotAD_09058	Myb/SANT-like domain	0	0	0
CotAD_70874	Myb/SANT-like domain	0	0	0
CotAD_09093	Myb/SANT-like domain	0	0	0
CotAD_71744	Myb/SANT-like domain	0	0	0
CotAD_71954	Myb/SANT-like domain	0	0	0
CotAD_07654	N-acetylglucosaminyltransferase II	0	0	0
CotAD_68892	NAD(P)H-quinone oxidoreductase subunit L	0	1	1
CotAD_72311	NAD-dependent epimerase/dehydratase	0	1	1
CotAD_72198	NB-ARC;IPR021158; Peptidase M10A, cysteine switch, zinc binding site	2	0	1
CotAD_72199	NB-ARC;IPR021158; Peptidase M10A, cysteine switch, zinc binding site	2	0	1
CotAD_72090	NHL repeat;IPR005833; Haloacid dehalogenase/epoxide hydrolase;IPR013017; NHL repeat, subgroup	0	0	0
CotAD_72174	Nitrilase/cyanide hydratase;IPR005333; Transcription factor, TCP;IPR017887; Transcription factor TCP subgroup	0	0	0
CotAD_09095	NLI interacting factor	0	0	0
CotAD_09032	No apical meristem (NAM) protein	0	0	0
CotAD_70686	Nodulin-like	0	1	1
CotAD_71451	NPH3	0	0	0
CotAD_09118	NTP pyrophosphohydrolase MazG, putative catalytic core;IPR009039; EAR	0	0	0
CotAD_07641	Nuclear protein DGCR14	0	0	0
CotAD_71399	Nucleotide-diphospho-sugar transferase	0	0	0
CotAD_68749	NUDIX hydrolase domain;IPR005045; Protein of unknown function DUF284, transmembrane eukaryotic;IPR020084; NUDIX hydrolase, conserved site;IPR020476; NUDIX hydrolase	0	0	0
CotAD_70288	NUDIX hydrolase domain;IPR020084; NUDIX hydrolase, conserved site	4	1	1
CotAD_69305	Oligopeptide transporter	2	0	1
CotAD_71361	Oligopeptide transporter	0	0	0
CotAD_69306	Oligopeptide transporter	0	0	0
CotAD_70002	Oligosaccharyl transferase complex, subunit OST3/OST6	0	0	0
CotAD_72537	O-methyltransferase, family 2;IPR012967; Plant methyltransferase dimerisation	0	0	0
CotAD_69836	Oxoglutarate/iron-dependent oxygenase	0	1	1
CotAD_09048	Oxoglutarate/iron-dependent oxygenase	0	0	0
CotAD_09049	Oxoglutarate/iron-dependent oxygenase	0	0	0
CotAD_71270	Oxoglutarate/iron-dependent oxygenase	0	0	0
CotAD_72870	Partial AB-hydrolase lipase domain	0	0	0
CotAD_07653	PAS;IPR001294; Phytochrome;IPR003018; GAF domain;IPR003594; ATPase-like, ATP-binding domain;IPR003661; Signal transduction histidine kinase, subgroup 1, dimerisation/phosphoacceptor domain;IPR005467; Signal transduction histidine kinase, core;IPR013515; Phytochrome, central region;IPR013516; Phytochrome chromophore binding site;IPR013654; PAS fold-2;IPR013767; PAS fold;IPR016132	0	0	0
CotAD_70001	PDZ-binding protein, CRIPT	0	0	0
CotAD_72088	Pectinesterase, catalytic	2	0	1
CotAD_71089	Pentatricopeptide repeat	2	0	1
CotAD_07651	Pentatricopeptide repeat	0	0	0
CotAD_70677	Pentatricopeptide repeat	0	0	0
CotAD_07612	Pentatricopeptide repeat	0	0	0
CotAD_69143	Pentatricopeptide repeat	0	0	0
CotAD_70685	Pentatricopeptide repeat	0	0	0
CotAD_71960	Pentatricopeptide repeat	0	0	0
CotAD_07656	Peptidase A1	0	1	1
CotAD_09101	Peptidase A22A, presenilin;IPR006639; Peptidase A22, presenilin signal peptide	0	1	1
CotAD_09028	Peptidase S1/S6, chymotrypsin/Hap	0	1	1
CotAD_09029	Peptidase S1/S6, chymotrypsin/Hap;IPR020478; AT hook-like	0	0	0
CotAD_68940	Peptidase S24/S26A/S26B	0	0	0
CotAD_71959	Phosphatidylinositol-glycan biosynthesis class S protein	0	0	0
CotAD_09060	Phospholipase C, phosphoinositol-specific, EF-hand-like	0	0	0
CotAD_71381	Phox homologous domain;IPR003114; Phox-associated domain;IPR013937; Sorting nexin, C-terminal;IPR013996; PX-associated, sorting nexin 13	0	0	0
CotAD_70257	Phytosulfokine	0	0	0
CotAD_68830	Plant peroxidase;IPR002016; Haem peroxidase, plant/fungal/bacterial;IPR019793; Peroxidases heam-ligand binding site;IPR019794; Peroxidase, active site	0	0	0
CotAD_69357	Plant self-incompatibility response	0	0	0
CotAD_70129	Plant specific mitochondrial import receptor subunit TOM20	0	1	1
CotAD_70146	Poly A polymerase, head domain	2	0	1
CotAD_71025	Porin, eukaryotic type	0	2	1
CotAD_72723	Porin, eukaryotic type	0	0	0
CotAD_68965	POX;IPR008422; Homeobox KN domain	0	0	0
CotAD_72176	Prefoldin beta-like	0	2	1
CotAD_72133	Proteasome component (PCI) domain	0	1	1
CotAD_72887	Protein kinase, catalytic domain	0	2	1
CotAD_68953	Protein kinase, catalytic domain;IPR000961; AGC-kinase, C-terminal;IPR002290; Serine/threonine- / dual-specificity protein kinase, catalytic domain;IPR008271; Serine/threonine-protein kinase, active site;IPR017441; Protein kinase, ATP binding site;IPR017892; Protein kinase, C-terminal;IPR020635; Tyrosine-protein kinase, catalytic domain;	2	1	1
CotAD_71266	Protein kinase, catalytic domain;IPR001220; Legume lectin domain;IPR002290; Serine/threonine- / dual-specificity protein kinase, catalytic domain;IPR008271; Serine/threonine-protein kinase, active site;IPR017441; Protein kinase, ATP binding site;IPR019825; Legume lectin, beta chain, Mn/Ca-binding site;IPR020635; Tyrosine-protein kinase, catalytic domain;	0	0	0
CotAD_07630	Protein kinase, catalytic domain;IPR001245; Serine-threonine/tyrosine-protein kinase catalytic domain;IPR002290; Serine/threonine- / dual-specificity protein kinase, catalytic domain;IPR008271; Serine/threonine-protein kinase, active site;IPR017441; Protein kinase, ATP binding site;IPR020635; Tyrosine-protein kinase, catalytic domain;	0	0	0
CotAD_09125	Protein kinase, catalytic domain;IPR001245; Serine-threonine/tyrosine-protein kinase catalytic domain;IPR002290; Serine/threonine- / dual-specificity protein kinase, catalytic domain;IPR008271; Serine/threonine-protein kinase, active site;IPR017441; Protein kinase, ATP binding site;IPR020635; Tyrosine-protein kinase, catalytic domain;IPR024788; Malectin-like carbohydrate-binding domain;	0	0	0
CotAD_72901	Protein kinase, catalytic domain;IPR001245; Serine-threonine/tyrosine-protein kinase catalytic domain;IPR002290; Serine/threonine- / dual-specificity protein kinase, catalytic domain;IPR008271; Serine/threonine-protein kinase, active site;IPR017441; Protein kinase, ATP binding site;IPR020635; Tyrosine-protein kinase, catalytic domain;IPR024788; Malectin-like carbohydrate-binding domain;	0	0	0
CotAD_72244	Protein kinase, catalytic domain;IPR001245; Serine-threonine/tyrosine-protein kinase catalytic domain;IPR002290; Serine/threonine- / dual-specificity protein kinase, catalytic domain;IPR017441; Protein kinase, ATP binding site;IPR020635; Tyrosine-protein kinase, catalytic domain;IPR024788; Malectin-like carbohydrate-binding domain;	0	0	0
CotAD_69354	Protein kinase, catalytic domain;IPR001245; Serine-threonine/tyrosine-protein kinase catalytic domain;IPR002290; Serine/threonine- / dual-specificity protein kinase, catalytic domain;IPR020635; Tyrosine-protein kinase, catalytic domain	0	0	0
CotAD_70056	Protein kinase, catalytic domain;IPR001611; Leucine-rich repeat;IPR002290; Serine/threonine- / dual-specificity protein kinase, catalytic domain;IPR003591; Leucine-rich repeat, typical subtype;IPR008271; Serine/threonine-protein kinase, active site;IPR013210; Leucine-rich repeat-containing N-terminal, type 2;IPR017441; Protein kinase, ATP binding site;IPR020635; Tyrosine-protein kinase, catalytic…	0	0	0
CotAD_71450	Protein kinase, catalytic domain;IPR001611; Leucine-rich repeat;IPR002290; Serine/threonine- / dual-specificity protein kinase, catalytic domain;IPR003591; Leucine-rich repeat, typical subtype;IPR008271; Serine/threonine-protein kinase, active site;IPR013210; Leucine-rich repeat-containing N-terminal, type 2;IPR017441; Protein kinase, ATP binding site;IPR020635; Tyrosine-protein kinase, catalytic…	0	0	0
CotAD_69284	Protein kinase, catalytic domain;IPR001611; Leucine-rich repeat;IPR002290; Serine/threonine- / dual-specificity protein kinase, catalytic domain;IPR008271; Serine/threonine-protein kinase, active site;IPR013210; Leucine-rich repeat-containing N-terminal, type 2;IPR020635; Tyrosine-protein kinase, catalytic domain;	0	2	1
CotAD_69140	Protein kinase, catalytic domain;IPR001611; Leucine-rich repeat;IPR002290; Serine/threonine- / dual-specificity protein kinase, catalytic domain;IPR020635; Tyrosine-protein kinase, catalytic domain	0	1	1
CotAD_71688	Protein kinase, catalytic domain;IPR002290; Serine/threonine- / dual-specificity protein kinase, catalytic domain;IPR002482; Peptidoglycan-binding Lysin subgroup;IPR008271; Serine/threonine-protein kinase, active site;IPR017441; Protein kinase, ATP binding site;IPR018392; Peptidoglycan-binding lysin domain;IPR020635; Tyrosine-protein kinase, catalytic domain;	0	0	0
CotAD_70000	Protein kinase, catalytic domain;IPR002290; Serine/threonine- / dual-specificity protein kinase, catalytic domain;IPR002902; Gnk2-homologous domain;IPR008271; Serine/threonine-protein kinase, active site;IPR017441; Protein kinase, ATP binding site;IPR020635; Tyrosine-protein kinase, catalytic domain;	0	1	1
CotAD_70672	Protein kinase, catalytic domain;IPR002290; Serine/threonine- / dual-specificity protein kinase, catalytic domain;IPR003591; Leucine-rich repeat, typical subtype;IPR013210; Leucine-rich repeat-containing N-terminal, type 2;IPR017441; Protein kinase, ATP binding site;IPR020635; Tyrosine-protein kinase, catalytic domain;	0	2	1
CotAD_09068	Protein kinase, catalytic domain;IPR002290; Serine/threonine- / dual-specificity protein kinase, catalytic domain;IPR008271; Serine/threonine-protein kinase, active site;IPR013210; Leucine-rich repeat-containing N-terminal, type 2;IPR020635; Tyrosine-protein kinase, catalytic domain	0	0	0
CotAD_70689	Protein kinase, catalytic domain;IPR002290; Serine/threonine- / dual-specificity protein kinase, catalytic domain;IPR008271; Serine/threonine-protein kinase, active site;IPR020635; Tyrosine-protein kinase, catalytic domain	0	2	1
CotAD_69205	Protein kinase, catalytic domain;IPR002290; Serine/threonine- / dual-specificity protein kinase, catalytic domain;IPR008271; Serine/threonine-protein kinase, active site;IPR020635; Tyrosine-protein kinase, catalytic domain	2	1	1
CotAD_69180	Protein kinase, catalytic domain;IPR002290; Serine/threonine- / dual-specificity protein kinase, catalytic domain;IPR008271; Serine/threonine-protein kinase, active site;IPR020635; Tyrosine-protein kinase, catalytic domain	0	0	0
CotAD_71195	Protein kinase, catalytic domain;IPR002290; Serine/threonine- / dual-specificity protein kinase, catalytic domain;IPR008271; Serine/threonine-protein kinase, active site;IPR020635; Tyrosine-protein kinase, catalytic domain	0	0	0
CotAD_71539	Protein kinase, catalytic domain;IPR002290; Serine/threonine- / dual-specificity protein kinase, catalytic domain;IPR008271; Serine/threonine-protein kinase, active site;IPR020635; Tyrosine-protein kinase, catalytic domain	0	0	0
CotAD_72389	Protein kinase, catalytic domain;IPR002290; Serine/threonine- / dual-specificity protein kinase, catalytic domain;IPR008271; Serine/threonine-protein kinase, active site;IPR020635; Tyrosine-protein kinase, catalytic domain	0	0	0
CotAD_70286	Protein kinase, catalytic domain;IPR002290; Serine/threonine- / dual-specificity protein kinase, catalytic domain;IPR013210; Leucine-rich repeat-containing N-terminal, type 2;IPR017441; Protein kinase, ATP binding site;IPR020635; Tyrosine-protein kinase, catalytic domain	0	0	0
CotAD_07640	Protein kinase, catalytic domain;IPR002290; Serine/threonine- / dual-specificity protein kinase, catalytic domain;IPR020635; Tyrosine-protein kinase, catalytic domain	0	0	0
CotAD_72243	Protein kinase, catalytic domain;IPR008271; Serine/threonine-protein kinase, active site;IPR020635; Tyrosine-protein kinase, catalytic domain	0	0	0
CotAD_09098	Protein of unknown function DUF1118	0	0	0
CotAD_69285	Protein of unknown function DUF1242	0	0	0
CotAD_07621	Protein of unknown function DUF1664	0	0	0
CotAD_72787	Protein of unknown function DUF1665	0	1	1
CotAD_72035	Protein of unknown function DUF1665	0	1	1
CotAD_69177	Protein of unknown function DUF1675	0	0	0
CotAD_69437	Protein of unknown function DUF3133	0	1	1
CotAD_69329	Protein of unknown function DUF3339	0	2	1
CotAD_70739	Protein of unknown function DUF3493	0	1	1
CotAD_71740	Protein of unknown function DUF4228	0	0	0
CotAD_72487	Protein of unknown function DUF506, plant	0	0	0
CotAD_68966	Protein of unknown function DUF604	0	1	1
CotAD_70126	Protein of unknown function DUF647	0	0	0
CotAD_70127	Protein of unknown function DUF647	0	0	0
CotAD_71961	Protein of unknown function DUF724	0	0	0
CotAD_72378	Protein of unknown function DUF726	0	1	1
CotAD_71616	Protein of unknown function DUF760	0	1	1
CotAD_68943	Protein of unknown function DUF761, plant	0	0	0
CotAD_09061	Protein of unknown function DUF962	2	0	1
CotAD_71957	PUG domain;IPR018997; PUB domain	2	1	1
CotAD_71851	Putative polysaccharide biosynthesis protein	0	0	0
CotAD_09045	Putative S-adenosyl-L-methionine-dependent methyltransferase	0	1	1
CotAD_70743	Pyridine nucleotide-disulphide oxidoreductase, class-II;IPR013027; FAD-dependent pyridine nucleotide-disulphide oxidoreductase;IPR020946; Flavin monooxygenase-like	0	0	0
CotAD_69065	Pyridoxal phosphate-dependent decarboxylase	2	0	1
CotAD_09033	Raffinose synthase	2	2	1
CotAD_09114	Remorin, C-terminal	0	0	0
CotAD_09085	Reticulon	0	1	1
CotAD_09031	Rhodanese-like	0	0	0
CotAD_71020	Ribonuclease H domain	0	0	0
CotAD_72391	Ribosomal protein 60S	0	0	0
CotAD_70567	Ribosomal protein L14b/L23e;IPR019972; Ribosomal protein L14 conserved site	0	0	0
CotAD_69599	Ribosomal protein L19/L19e;IPR023638; Ribosomal protein L19/L19e conserved site	0	0	0
CotAD_70245	Ribosomal protein PSRP-3/Ycf65	0	0	0
CotAD_72364	Ribosomal protein S11	0	0	0
CotAD_69072	Ribosomal protein S11;IPR018102; Ribosomal S11, conserved site	0	0	0
CotAD_09117	Ribosomal protein S5, C-terminal;IPR013810; Ribosomal protein S5, N-terminal;IPR018192; Ribosomal protein S5, N-terminal, conserved site	0	1	1
CotAD_71984	Ribosomal protein S7 domain	0	1	1
CotAD_09080	Ribosomal protein S7e	0	0	0
CotAD_69435	Ribosome-associated, YjgA	0	0	0
CotAD_09056	Ribulose-phosphate 3-epimerase	0	2	1
CotAD_71850	RIO kinase;IPR008266; Tyrosine-protein kinase, active site;IPR018934; RIO-like kinase;IPR018935; RIO kinase, conserved site	0	0	0
CotAD_07638	RNA recognition motif domain	0	0	0
CotAD_09100	RNA recognition motif domain	0	0	0
CotAD_68786	RNA recognition motif domain	0	0	0
CotAD_73029	RNA recognition motif domain;IPR000571; Zinc finger, CCCH-type;IPR002110; Ankyrin repeat;IPR020683; Ankyrin repeat-containing domain;IPR025605; OST-HTH/LOTUS domain	0	0	0
CotAD_07647	RNA recognition motif domain;IPR000571; Zinc finger, CCCH-type;IPR025605; OST-HTH/LOTUS domain	0	1	1
CotAD_71540	RNA recognition motif domain;IPR002483; Splicing factor PWI	2	0	1
CotAD_71111	RNA recognition motif domain;IPR007201; RNA recognition motif 2	0	0	0
CotAD_09079	SANT/Myb domain;IPR001345; Phosphoglycerate/bisphosphoglycerate mutase, active site;IPR017930; Myb domain, DNA-binding	0	1	1
CotAD_70318	SANT/Myb domain;IPR017930; Myb domain, DNA-binding	0	2	1
CotAD_68944	SANT/Myb domain;IPR017930; Myb domain, DNA-binding	0	0	0
CotAD_72366	SANT/Myb domain;IPR017930; Myb domain, DNA-binding	0	0	0
CotAD_68954	SANT/Myb domain;IPR017930; Myb domain, DNA-binding	0	0	0
CotAD_70670	SANT/Myb domain;IPR017930; Myb domain, DNA-binding	0	0	0
CotAD_72988	SANT/Myb domain;IPR017930; Myb domain, DNA-binding	0	0	0
CotAD_72483	Serine/threonine dehydratase, pyridoxal-phosphate-binding site;IPR001721; Threonine dehydratase, C-terminal;IPR001926; Pyridoxal phosphate-dependent enzyme, beta subunit	0	0	0
CotAD_09051	Short-chain dehydrogenase/reductase SDR;IPR002347; Glucose/ribitol dehydrogenase	0	1	1
CotAD_68775	Short-chain dehydrogenase/reductase SDR;IPR002347; Glucose/ribitol dehydrogenase	0	0	0
CotAD_68776	Short-chain dehydrogenase/reductase SDR;IPR002347; Glucose/ribitol dehydrogenase;IPR020904; Short-chain dehydrogenase/reductase, conserved site	0	0	0
CotAD_09067	Short-chain dehydrogenase/reductase SDR;IPR002347; Glucose/ribitol dehydrogenase;IPR020904; Short-chain dehydrogenase/reductase, conserved site	0	0	0
CotAD_07644	Signal transduction response regulator, receiver domain;IPR003594; ATPase-like, ATP-binding domain;IPR003661; Signal transduction histidine kinase, subgroup 1, dimerisation/phosphoacceptor domain;IPR004358; Signal transduction histidine kinase-related protein, C-terminal;IPR005467; Signal transduction histidine kinase, core;IPR006189; CHASE;	0	0	0
CotAD_69780	Signal transduction response regulator, receiver domain;IPR003594; ATPase-like, ATP-binding domain;IPR003661; Signal transduction histidine kinase, subgroup 1, dimerisation/phosphoacceptor domain;IPR004358; Signal transduction histidine kinase-related protein, C-terminal;IPR005467; Signal transduction histidine kinase, core;IPR006189; CHASE;	0	0	0
CotAD_71197	siRNA-mediated silencing protein NRDE-2	0	0	0
CotAD_72720	Small GTPase superfamily, Rab type;IPR006687; Small GTPase superfamily, SAR1-type;IPR006689; Small GTPase superfamily, ARF/SAR type;IPR024156; Small GTPase superfamily, ARF type	0	0	0
CotAD_70566	Small GTPase superfamily;IPR002041; Ran GTPase;IPR003578; Small GTPase superfamily, Rho type;IPR003579; Small GTPase superfamily, Rab type;IPR020849; Small GTPase superfamily, Ras type	0	0	0
CotAD_28526	Gamma-secretase aspartyl protease complex, presenilin enhancer-2 subunit	0	0	0
CotAD_72134	Small subunit of serine palmitoyltransferase-like	0	1	1
CotAD_69109	SNF2-related;IPR001650; Helicase, C-terminal;IPR014001; Helicase, superfamily 1/2, ATP-binding domain	0	0	0
CotAD_69142	Stem cell self-renewal protein Piwi	0	1	1
CotAD_71781	Stem cell self-renewal protein Piwi	0	1	1
CotAD_07645	Sterile alpha motif domain;IPR011510; Sterile alpha motif, type 2	0	2	1
CotAD_69826	Sugar/inositol transporter;IPR005828; General substrate transporter;IPR005829; Sugar transporter, conserved site;IPR020846; Major facilitator superfamily domain	2	0	1
CotAD_72990	Sugar/inositol transporter;IPR005828; General substrate transporter;IPR020846; Major facilitator superfamily domain	0	0	0
CotAD_68828	Target SNARE coiled-coil domain;IPR006011; Syntaxin, N-terminal	0	1	1
CotAD_09121	Tensin phosphatase, C2 domain	0	0	0
CotAD_72197	Terpene synthase-like;IPR005630; Terpene synthase, metal-binding domain	0	0	0
CotAD_71269	Thaumatin, pathogenesis-related;IPR017949; Thaumatin, conserved site	0	0	0
CotAD_07611	Thioredoxin;IPR012336; Thioredoxin-like fold;IPR013766; Thioredoxin domain;IPR017937; Thioredoxin, conserved site	0	2	1
CotAD_68894	Thioredoxin-like fold;IPR013766; Thioredoxin domain	0	0	0
CotAD_72006	Thioredoxin-like fold;IPR013766; Thioredoxin domain	0	0	0
CotAD_68890	Thioredoxin-like fold;IPR013766; Thioredoxin domain	0	0	0
CotAD_72482	Threonine dehydratase, C-terminal	0	0	0
CotAD_07639	Thymidine kinase;IPR020633; Thymidine kinase, conserved site	0	0	0
CotAD_09088	Transcription factor, K-box	0	0	0
CotAD_72727	Transcription factor, MADS-box	0	1	1
CotAD_09071	Transcription factor, MADS-box	0	0	0
CotAD_72884	Transcription factor, MADS-box	0	0	0
CotAD_07655	Transcription factor, NFYB/HAP3, conserved site;IPR003957; Transcription factor, CBFA/NFYB, DNA topoisomerase;IPR003958; Transcription factor CBF/NF-Y/archaeal histone	0	0	0
CotAD_09097	Transcription factor, TCP;IPR017887; Transcription factor TCP subgroup	2	0	1
CotAD_09050	Transcription factor, TCP;IPR017887; Transcription factor TCP subgroup	0	0	0
CotAD_71746	Transferase	0	0	0
CotAD_07622	Translation initiation factor 1A (eIF-1A);IPR006196; RNA-binding domain, S1, IF1 type;IPR018104; Translation initiation factor 1A (eIF-1A), conserved site	0	2	1
CotAD_71953	Tyrosinase;IPR022739; Polyphenol oxidase, central domain;IPR022740; Polyphenol oxidase, C-terminal	0	1	1
CotAD_70819	U box domain	0	0	0
CotAD_70821	U box domain	0	0	0
CotAD_09052	UBA/THIF-type NAD/FAD binding fold	0	1	1
CotAD_69834	Ubiquitin-conjugating enzyme, E2	0	0	0
CotAD_69830	UBX	0	0	0
CotAD_68889	UDP-glucose 4-epimerase C-terminal domain	0	1	1
CotAD_09110	UDP-glucose/GDP-mannose dehydrogenase, N-terminal;IPR014026; UDP-glucose/GDP-mannose dehydrogenase, dimerisation;IPR014027; UDP-glucose/GDP-mannose dehydrogenase, C-terminal	2	2	1
CotAD_68960	Uncharacterised protein family UPF0136, Transmembrane	0	0	0
CotAD_71612	Uncharacterised protein family UPF0497, trans-membrane plant	0	0	0
CotAD_09106	Uncharacterised protein family, transmembrane-40	0	0	0
CotAD_71982	Uncharacterised protein family, transmembrane-40	0	0	0
CotAD_09086	UspA	0	1	1
CotAD_69311	UTP--glucose-1-phosphate uridylyltransferase	0	0	0
CotAD_69312	UTP--glucose-1-phosphate uridylyltransferase	0	0	0
CotAD_71267	Vacuolar import/degradation protein Vid24	2	0	1
CotAD_68941	VHS;IPR018205; VHS subgroup	0	0	0
CotAD_72490	von Willebrand factor, type A;IPR010734; Copine	0	0	0
CotAD_09041	Wall-associated receptor kinase galacturonan-binding domain	2	0	1
CotAD_07607	WD40 repeat;IPR001841; Zinc finger, RING-type;IPR017907; Zinc finger, RING-type, conserved site;IPR017986; WD40-repeat-containing domain;IPR019775; WD40 repeat, conserved site	0	0	0
CotAD_70285	WD40 repeat;IPR017986; WD40-repeat-containing domain;IPR019775; WD40 repeat, conserved site	0	1	1
CotAD_71682	WD40 repeat;IPR017986; WD40-repeat-containing domain;IPR019775; WD40 repeat, conserved site	0	0	0
CotAD_09090	WD40 repeat;IPR017986; WD40-repeat-containing domain;IPR019775; WD40 repeat, conserved site	0	0	0
CotAD_71758	WD40 repeat;IPR017986; WD40-repeat-containing domain;IPR019775; WD40 repeat, conserved site;IPR020472; G-protein beta WD-40 repeat	0	1	1
CotAD_71112	WD40 repeat;IPR017986; WD40-repeat-containing domain;IPR020472; G-protein beta WD-40 repeat	0	0	0
CotAD_09055	Xyloglucan fucosyltransferase	0	0	0
CotAD_69782	Zinc finger, B-box;IPR010402; CCT domain	0	0	0
CotAD_72036	Zinc finger, B-box;IPR010402; CCT domain	0	0	0
CotAD_72786	Zinc finger, B-box;IPR010402; CCT domain	0	0	0
CotAD_71759	Zinc finger, BED-type predicted	0	0	0
CotAD_72181	Zinc finger, C2H2;IPR015880; Zinc finger, C2H2-like	0	0	0
CotAD_71613	Zinc finger, C2H2;IPR015880; Zinc finger, C2H2-like;IPR019786; Zinc finger, PHD-type, conserved site	0	1	1
CotAD_09057	Zinc finger, CCCH-type;IPR004087; K Homology domain;IPR004088; K Homology domain, type 1	0	0	0
CotAD_71110	Zinc finger, CCHC-type	2	0	1
CotAD_72362	Zinc finger, RING-CH-type;IPR022143; Protein of unknown function DUF3675	2	0	1
CotAD_69358	Zinc finger, RING-type	0	1	1
CotAD_72540	Zinc finger, RING-type	0	1	1
CotAD_07605	Zinc finger, RING-type	0	0	0
CotAD_69908	Zinc finger, RING-type	0	0	0
CotAD_09124	Zinc finger, RING-type;IPR003111; Peptidase S16, lon N-terminal;IPR017907; Zinc finger, RING-type, conserved site;IPR019734; Tetratricopeptide repeat	4	1	1
CotAD_69111	Zinc finger, RING-type;IPR003347; JmjC domain	0	0	0
CotAD_09113	Zinc finger, U1-type;IPR015880; Zinc finger, C2H2-like	0	0	0
CotAD_70313	Zinc finger, ZZ-type;IPR003126; Zinc finger, N-recognin;IPR013993; Zinc finger, N-recognin, metazoa	0	2	1
CotAD_07661		0	1	1
CotAD_07666		0	1	1
CotAD_07671		0	1	1
CotAD_07675		0	1	1
CotAD_07679		0	1	1
CotAD_07685		0	1	1
CotAD_07689		0	1	1
CotAD_07693		0	1	1
CotAD_07697		0	1	1
CotAD_69107		0	1	1
CotAD_69909		0	1	1
CotAD_69910		0	1	1
CotAD_70407		0	1	1
CotAD_70655		0	1	1
CotAD_71113		0	1	1
CotAD_71223		0	1	1
CotAD_71446		0	1	1
CotAD_71541		0	1	1
CotAD_71691		0	1	1
CotAD_72087		0	1	1
CotAD_07603		0	1	1
CotAD_07631		0	1	1
CotAD_07659		0	1	1
CotAD_09084		0	1	1
CotAD_09103		0	1	1
CotAD_09105		0	1	1
CotAD_69066		0	1	1
CotAD_69112		0	1	1
CotAD_69208		0	1	1
CotAD_69286		0	1	1
CotAD_69634		0	1	1
CotAD_69824		0	1	1
CotAD_71086		0	1	1
CotAD_71087		0	1	1
CotAD_71240		0	1	1
CotAD_71599		0	1	1
CotAD_71788		0	1	1
CotAD_72152		0	1	1
CotAD_72172		0	1	1
CotAD_72306		0	1	1
CotAD_72900		0	1	1
CotAD_07614		2	1	1
CotAD_09039		2	1	1
CotAD_68748		2	1	1
CotAD_68957		2	1	1
CotAD_68939		2	1	1
CotAD_70957		2	1	1
CotAD_71789		2	1	1
CotAD_68893		2	0	1
CotAD_68962		2	0	1
CotAD_69434		2	0	1
CotAD_70055		2	0	1
CotAD_70818		2	0	1
CotAD_71219		2	0	1
CotAD_71986		2	0	1
CotAD_72871		2	0	1
CotAD_07609		2	0	1
CotAD_68825		2	0	1
CotAD_70958		2	0	1
CotAD_71683		2	0	1
CotAD_71741		2	0	1
CotAD_71745		2	0	1
CotAD_71847		2	0	1
CotAD_72885		2	0	1
CotAD_07624		0	0	0
CotAD_07652		0	0	0
CotAD_09038		0	0	0
CotAD_09046		0	0	0
CotAD_09059		0	0	0
CotAD_09069		0	0	0
CotAD_09074		0	0	0
CotAD_09076		0	0	0
CotAD_09078		0	0	0
CotAD_09081		0	0	0
CotAD_09120		0	0	0
CotAD_68750		0	0	0
CotAD_68771		0	0	0
CotAD_68772		0	0	0
CotAD_68788		0	0	0
CotAD_68792		0	0	0
CotAD_68829		0	0	0
CotAD_68831		0	0	0
CotAD_68956		0	0	0
CotAD_69074		0	0	0
CotAD_69079		0	0	0
CotAD_69105		0	0	0
CotAD_69106		0	0	0
CotAD_69108		0	0	0
CotAD_69137		0	0	0
CotAD_69139		0	0	0
CotAD_69141		0	0	0
CotAD_69359		0	0	0
CotAD_69360		0	0	0
CotAD_69603		0	0	0
CotAD_69604		0	0	0
CotAD_69636		0	0	0
CotAD_69774		0	0	0
CotAD_69787		0	0	0
CotAD_69823		0	0	0
CotAD_69835		0	0	0
CotAD_69894		0	0	0
CotAD_69895		0	0	0
CotAD_69898		0	0	0
CotAD_69899		0	0	0
CotAD_69998		0	0	0
CotAD_69999		0	0	0
CotAD_70060		0	0	0
CotAD_70128		0	0	0
CotAD_70130		0	0	0
CotAD_70258		0	0	0
CotAD_70259		0	0	0
CotAD_70260		0	0	0
CotAD_70289		0	0	0
CotAD_70290		0	0	0
CotAD_70291		0	0	0
CotAD_70317		0	0	0
CotAD_70319		0	0	0
CotAD_70565		0	0	0
CotAD_70654		0	0	0
CotAD_70658		0	0	0
CotAD_70676		0	0	0
CotAD_70875		0	0	0
CotAD_70956		0	0	0
CotAD_71021		0	0	0
CotAD_71022		0	0	0
CotAD_71114		0	0	0
CotAD_71115		0	0	0
CotAD_71196		0	0	0
CotAD_71222		0	0	0
CotAD_71237		0	0	0
CotAD_71400		0	0	0
CotAD_71448		0	0	0
CotAD_71597		0	0	0
CotAD_71598		0	0	0
CotAD_71600		0	0	0
CotAD_71685		0	0	0
CotAD_71983		0	0	0
CotAD_71985		0	0	0
CotAD_72032		0	0	0
CotAD_72033		0	0	0
CotAD_72034		0	0	0
CotAD_72290		0	0	0
CotAD_72307		0	0	0
CotAD_72308		0	0	0
CotAD_72379		0	0	0
CotAD_72484		0	0	0
CotAD_72541		0	0	0
CotAD_72721		0	0	0
CotAD_72722		0	0	0
CotAD_72869		0	0	0
CotAD_72886		0	0	0
CotAD_72989		0	0	0
CotAD_07610		0	0	0
CotAD_07616		0	0	0
CotAD_07617		0	0	0
CotAD_07626		0	0	0
CotAD_07632		0	0	0
CotAD_07663		0	0	0
CotAD_07668		0	0	0
CotAD_07673		0	0	0
CotAD_07677		0	0	0
CotAD_07681		0	0	0
CotAD_07682		0	0	0
CotAD_07687		0	0	0
CotAD_07691		0	0	0
CotAD_07695		0	0	0
CotAD_07699		0	0	0
CotAD_09027		0	0	0
CotAD_09034		0	0	0
CotAD_09036		0	0	0
CotAD_09042		0	0	0
CotAD_09043		0	0	0
CotAD_09044		0	0	0
CotAD_09077		0	0	0
CotAD_09087		0	0	0
CotAD_09094		0	0	0
CotAD_09102		0	0	0
CotAD_09123		0	0	0
CotAD_68746		0	0	0
CotAD_68832		0	0	0
CotAD_68942		0	0	0
CotAD_68958		0	0	0
CotAD_68959		0	0	0
CotAD_68961		0	0	0
CotAD_69070		0	0	0
CotAD_69144		0	0	0
CotAD_69281		0	0	0
CotAD_69282		0	0	0
CotAD_69283		0	0	0
CotAD_69287		0	0	0
CotAD_69307		0	0	0
CotAD_69309		0	0	0
CotAD_69310		0	0	0
CotAD_69333		0	0	0
CotAD_69356		0	0	0
CotAD_69432		0	0	0
CotAD_69639		0	0	0
CotAD_69775		0	0	0
CotAD_69777		0	0	0
CotAD_69778		0	0	0
CotAD_69828		0	0	0
CotAD_69831		0	0	0
CotAD_69833		0	0	0
CotAD_69907		0	0	0
CotAD_69911		0	0	0
CotAD_69912		0	0	0
CotAD_70054		0	0	0
CotAD_70059		0	0	0
CotAD_70124		0	0	0
CotAD_70150		0	0	0
CotAD_70261		0	0	0
CotAD_70262		0	0	0
CotAD_70406		0	0	0
CotAD_70659		0	0	0
CotAD_70666		0	0	0
CotAD_70667		0	0	0
CotAD_70668		0	0	0
CotAD_70674		0	0	0
CotAD_70687		0	0	0
CotAD_70688		0	0	0
CotAD_70738		0	0	0
CotAD_70817		0	0	0
CotAD_71194		0	0	0
CotAD_71221		0	0	0
CotAD_71238		0	0	0
CotAD_71447		0	0	0
CotAD_71449		0	0	0
CotAD_71615		0	0	0
CotAD_71686		0	0	0
CotAD_71687		0	0	0
CotAD_71743		0	0	0
CotAD_71952		0	0	0
CotAD_71958		0	0	0
CotAD_72135		0	0	0
CotAD_72173		0	0	0
CotAD_72177		0	0	0
CotAD_72179		0	0	0
CotAD_72180		0	0	0
CotAD_72201		0	0	0
CotAD_72245		0	0	0
CotAD_72246		0	0	0
CotAD_72288		0	0	0
CotAD_72291		0	0	0
CotAD_72303		0	0	0
CotAD_72309		0	0	0
CotAD_72390		0	0	0
CotAD_72485		0	0	0
CotAD_72539		0	0	0
CotAD_72852		0	0	0
CotAD_72855		0	0	0
CotAD_72903		0	0	0
CotAD_72991		0	0	0
