# Supplementary material for: Genome-wide comparative and evolutionary analysis of Calmodulin-binding Transcription Activator (CAMTA) family in Gossypium species
Source: Sci Rep. 2018 Apr 3;8:5573. doi: 10.1038/s41598-018-23846-w (PMC5882909; doi:10.1038/s41598-018-23846-w)
Supplement: Supplementary file 9 — Dataset S8 [file 41598_2018_23846_MOESM9_ESM.xls]

## Sheet: GhCAMTA2A.2
Supplementary Dataset S8: List of cell wall related genes in positvely and negatively co-expressed genes with GhCAMTA2A.2
PCoEGs with GhCAMTA2A.2	ANNOTATION	1000_MCGCGB	1000_MCGTGT	1000_MCGCGB/1000_MCGTGT
CotAD_60656	ABC transporter-like;IPR003593; AAA+ ATPase domain;IPR013525; ABC-2 type transporter;IPR013581; Plant PDR ABC transporter associated	0	0	0
CotAD_02576	Arabinogalactan peptide, AGP	0	0	0
CotAD_17584	Calcium-binding EF-hand;IPR018247; EF-Hand 1, calcium-binding site;IPR018249; EF-HAND 2	0	0	0
CotAD_76046	Calcium-binding EF-hand;IPR018247; EF-Hand 1, calcium-binding site;IPR018249; EF-HAND 2	0	0	0
CotAD_32729	Cellulose synthase	0	0	0
CotAD_61788	Cellulose synthase	0	0	0
CotAD_55843	Cellulose synthase	0	0	0
CotAD_51884	Glutathione peroxidase	0	0	0
CotAD_54994	Glutathione peroxidase	2	0	1
CotAD_39362	Glycoside hydrolase, family 1;IPR018120; Glycoside hydrolase, family 1, active site	2	0	1
CotAD_10495	Glycoside hydrolase, family 17	0	1	1
CotAD_44294	Glycoside hydrolase, family 17;IPR012946; X8	0	2	1
CotAD_72223	Glycoside hydrolase, family 3, N-terminal;IPR002772; Glycoside hydrolase family 3 C-terminal domain	0	1	1
CotAD_67005	Glycoside hydrolase, family 3, N-terminal;IPR002772; Glycoside hydrolase family 3 C-terminal domain	0	1	1
CotAD_16268	Glycoside hydrolase, family 3, N-terminal;IPR002772; Glycoside hydrolase family 3 C-terminal domain	0	0	0
CotAD_08344	Glycoside hydrolase, family 35;IPR025300; Beta-galactosidase jelly roll domain	0	0	0
CotAD_48586	Glycoside hydrolase, family 5	0	1	1
CotAD_49135	Glycoside hydrolase, family 79	0	0	0
CotAD_76867	Glycoside hydrolase, family 9	5	0	1
CotAD_59353	Glycosyl transferase, ALG6/ALG8	0	0	0
CotAD_06138	Glycosyl transferase, family 14	0	1	1
CotAD_16908	Glycosyl transferase, family 14	0	0	0
CotAD_00025	Glycosyl transferase, family 14	0	0	0
CotAD_44086	Glycosyl transferase, family 14	0	2	1
CotAD_17172	Kinesin, motor domain;IPR019821; Kinesin, motor region, conserved site	2	0	1
CotAD_18089	Kinesin, motor domain;IPR019821; Kinesin, motor region, conserved site	2	0	1
CotAD_09581	Leucine-rich repeat;IPR013210; Leucine-rich repeat-containing N-terminal, type 2	0	1	1
CotAD_00480	Small GTPase superfamily;IPR002041; Ran GTPase;IPR003578; Small GTPase superfamily, Rho type;IPR003579	0	1	1
CotAD_05904	Small GTPase superfamily;IPR002041; Ran GTPase;IPR003578; Small GTPase superfamily, Rho type;IPR003579; Small GTPase superfamily, Rab type;IPR020849; Small GTPase superfamily, Ras type	0	1	1
CotAD_16977	Small GTPase superfamily;IPR002041; Ran GTPase;IPR003578; Small GTPase superfamily, Rho type;IPR003579; Small GTPase superfamily, Rab type;IPR020849; Small GTPase superfamily, Ras type;IPR024156; Small GTPase superfamily, ARF type;	0	0	0
CotAD_40386	Small GTPase superfamily;IPR002041; Ran GTPase;IPR003578; Small GTPase superfamily, Rho type;IPR003580	0	1	1
CotAD_53423	Small GTPase superfamily;IPR002041; Ran GTPase;IPR003578; Small GTPase superfamily, Rho type;IPR003581	0	0	0
CotAD_13403	Small GTPase superfamily;IPR002041; Ran GTPase;IPR003578; Small GTPase superfamily, Rho type;IPR003582	0	0	0
CotAD_44501	Small GTPase superfamily;IPR003578; Small GTPase superfamily, Rho type;IPR003579; Small GTPase superfamily, Rab type;IPR020849; Small GTPase superfamily, Ras type	0	0	0
CotAD_19671	Small GTPase superfamily;IPR003578; Small GTPase superfamily, Rho type;IPR003579; Small GTPase superfamily, Rab type;IPR020849; Small GTPase superfamily, Ras type	0	0	0
CotAD_43604	Small GTPase superfamily;IPR003579; Small GTPase superfamily, Rab type	0	0	0
CotAD_65856	Thaumatin, pathogenesis-related;IPR017949; Thaumatin, conserved site	0	0	0
CotAD_42567	UDP-glucuronosyl/UDP-glucosyltransferase	0	0	0
CotAD_53420	UDP-glucuronosyl/UDP-glucosyltransferase	0	0	0
CotAD_32608	WD40 repeat	0	1	1
CotAD_43778	WD40 repeat;IPR002130; Cyclophilin-like peptidyl-prolyl cis-trans isomerase domain	0	0	0
CotAD_10681	WD40 repeat;IPR003613; U box domain;IPR013915; Pre-mRNA-splicing factor 19;IPR017986; WD40-repeat-containing domain	0	0	0
CotAD_70872	WD40 repeat;IPR017986; WD40-repeat-containing domain	0	1	1
CotAD_70273	WD40 repeat;IPR017986; WD40-repeat-containing domain;IPR019775; WD40 repeat, conserved site	0	0	0
CotAD_07096	WD40 repeat;IPR022175; Breast carcinoma amplified sequence 3	0	1	1
NCoEGs with GhCAMTA2A.2	ANNOTATION	1000_MCGCGB	1000_MCGTGT	1000_MCGCGB/1000_MCGTGT
CotAD_37841	ABC transporter, transmembrane domain	0	0	0
CotAD_46251	ABC transporter, transmembrane domain	0	0	0
CotAD_55587	ABC transporter-like;IPR003593; AAA+ ATPase domain;IPR013525; ABC-2 type transporter;IPR013581; Plant PDR ABC transporter	0	0	0
CotAD_01531	ABC transporter-like;IPR003593; AAA+ ATPase domain;IPR013525; ABC-2 type transporter;IPR013581; Plant PDR ABC transporter associated	0	0	0
CotAD_50324	ABC transporter-like;IPR003593; AAA+ ATPase domain;IPR013525; ABC-2 type transporter;IPR013581; Plant PDR ABC transporter associated	0	0	0
CotAD_47472	Calcium-binding EF-hand;IPR018247; EF-Hand 1, calcium-binding site;IPR018249; EF-HAND 2	0	0	0
CotAD_65861	Calcium-binding EF-hand;IPR018247; EF-Hand 1, calcium-binding site;IPR018249; EF-HAND 2	0	0	0
CotAD_01092	Cellulose synthase	0	0	0
CotAD_22672	Glutathione peroxidase	0	0	0
CotAD_20130	Glycoside hydrolase, clan GH-D;IPR002241; Glycoside hydrolase, family 27	0	2	1
CotAD_62091	Glycoside hydrolase, clan GH-D;IPR002241; Glycoside hydrolase, family 27	2	0	1
CotAD_05386	Glycoside hydrolase, family 16;IPR008263; Glycoside hydrolase, family 16, active site;IPR010713; Xyloglucan endo-transglycosylase, C-terminal	0	1	1
CotAD_31787	Glycoside hydrolase, family 35	4	0	1
CotAD_46069	Glycosyl transferase, family 48	0	0	0
CotAD_06965	Glycosyltransferase AER61, uncharacterised	0	0	0
CotAD_29792	Glycosyltransferase AER61, uncharacterised	0	0	0
CotAD_49786	Kinesin, motor domain	0	0	0
CotAD_64164	Kinesin, motor domain	0	0	0
CotAD_29560	Kinesin, motor domain;IPR019821; Kinesin, motor region, conserved site	2	0	1
CotAD_32120	Kinesin, motor domain;IPR019821; Kinesin, motor region, conserved site	0	0	0
CotAD_76023	Leucine-rich repeat, cysteine-containing subtype	0	2	1
CotAD_61662	Leucine-rich repeat;IPR003591; Leucine-rich repeat, typical subtype	0	0	0
CotAD_17894	Leucine-rich repeat;IPR003591; Leucine-rich repeat, typical subtype	0	0	0
CotAD_07040	Pollen Ole e 1 allergen/extensin	0	2	1
CotAD_47022	Pollen Ole e 1 allergen/extensin	0	0	0
CotAD_63296	Small GTPase superfamily, Rab type	0	0	0
CotAD_04237	Small GTPase superfamily;IPR002041; Ran GTPase	0	0	0
CotAD_28926	Small GTPase superfamily;IPR002041; Ran GTPase	0	0	0
CotAD_21262	Small GTPase superfamily;IPR002041; Ran GTPase;IPR003578; Small GTPase superfamily, Rho type;IPR003579; Small GTPase superfamily, Rab type;IPR020849; Small GTPase superfamily, Ras type	0	0	0
CotAD_75439	Small GTPase superfamily;IPR002041; Ran GTPase;IPR003578; Small GTPase superfamily, Rho type;IPR003579; Small GTPase superfamily, Rab type;IPR020849; Small GTPase superfamily, Ras type	0	0	0
CotAD_28611	Small GTPase superfamily;IPR002041; Ran GTPase;IPR003578; Small GTPase superfamily, Rho type;IPR003579; Small GTPase superfamily, Rab type;IPR020849; Small GTPase superfamily, Ras type	0	0	0
CotAD_17690	Small GTPase superfamily;IPR002041; Ran GTPase;IPR003578; Small GTPase superfamily, Rho type;IPR003579; Small GTPase superfamily, Rab type;IPR020849; Small GTPase superfamily, Ras type	0	0	0
CotAD_18867	Small GTPase superfamily;IPR002041; Ran GTPase;IPR003578; Small GTPase superfamily, Rho type;IPR003579; Small GTPase superfamily, Rab type;IPR020849; Small GTPase superfamily, Ras type	0	0	0
CotAD_72010	Tubulin;IPR002452; Alpha tubulin;IPR003008	0	2	1
CotAD_74792	Tubulin;IPR002452; Alpha tubulin;IPR003009	0	0	0
CotAD_75071	Tubulin;IPR002452; Alpha tubulin;IPR003011	0	0	0
CotAD_05489	Tubulin;IPR002452; Alpha tubulin;IPR003012	0	0	0
CotAD_18492	Tubulin;IPR002452; Alpha tubulin;IPR003013	0	0	0
CotAD_01939	UDP-glucuronosyl/UDP-glucosyltransferase	0	0	0
CotAD_14005	UDP-glucuronosyl/UDP-glucosyltransferase	0	0	0
CotAD_59970	UDP-glucuronosyl/UDP-glucosyltransferase	0	0	0
CotAD_22254	WD40 repeat	0	1	1
CotAD_52883	WD40 repeat	0	0	0
CotAD_19170	WD40 repeat;IPR006692; Coatomer, WD associated region;IPR010714; Coatomer, alpha subunit, C-terminal;IPR017986; WD40-repeat-containing domain;IPR019775; WD40 repeat, conserved site;IPR020472; G-protein beta WD-40 repeat;	0	0	0
CotAD_56388	WD40 repeat;IPR006692; Coatomer, WD associated region;IPR010714; Coatomer, alpha subunit, C-terminal;IPR017986; WD40-repeat-containing domain;IPR019775; WD40 repeat, conserved site;IPR020472; G-protein beta WD-40 repeat;	0	0	0
CotAD_23530	WD40 repeat;IPR006692; Coatomer, WD associated region;IPR010714; Coatomer, alpha subunit, C-terminal;IPR017986; WD40-repeat-containing domain;IPR019775; WD40 repeat, conserved site;IPR020472; G-protein beta WD-40 repeat;	0	0	0
CotAD_15932	WD40 repeat;IPR006692; Coatomer, WD associated region;IPR010714; Coatomer, alpha subunit, C-terminal;IPR017986; WD40-repeat-containing domain;IPR019775; WD40 repeat, conserved site;IPR020472; G-protein beta WD-40 repeat;	0	0	0
CotAD_25097	WD40 repeat;IPR017986; WD40-repeat-containing domain	2	0	1
CotAD_57404	WD40 repeat;IPR017986; WD40-repeat-containing domain;IPR019775; WD40 repeat, conserved site;IPR020472; G-protein beta WD-40 repeat	0	0	0
CotAD_39919	WD40 repeat;IPR017986; WD40-repeat-containing domain;IPR019775; WD40 repeat, conserved site;IPR020472; G-protein beta WD-40 repeat	0	0	0

## Sheet: GhCAMTA7A
Supplementary Dataset S8: List of cell wall related genes in positvely and negatively co-expressed genes with GhCAMTA7A
PCoEGs with GhCAMTA7A	ANNOTATION	1000_MCGCGB	1000_MCGTGT	1000_MCGCGB/1000_MCGTGT
CotAD_23476	ABC transporter, transmembrane domain;IPR003439; ABC transporter-like;IPR003593; AAA+ ATPase domain;IPR017871; ABC transporter, conserved site;IPR017940; ABC transporter, integral membrane type 1	0	0	0
CotAD_23481	ABC transporter, transmembrane domain;IPR003439; ABC transporter-like;IPR003593; AAA+ ATPase domain;IPR017871; ABC transporter, conserved site;IPR017940; ABC transporter, integral membrane type 1	0	0	0
CotAD_73237	ABC transporter, transmembrane domain;IPR017940; ABC transporter, integral membrane type 1	0	0	0
CotAD_60063	Calcium-binding EF-hand;IPR008080; Parvalbumin;IPR018247; EF-Hand 1, calcium-binding site;IPR018249; EF-HAND 2	0	0	0
CotAD_27054	Leucine-rich repeat	0	0	0
CotAD_10856	Leucine-rich repeat, cysteine-containing subtype	0	0	0
CotAD_10723	Leucine-rich repeat, cysteine-containing subtype	0	0	0
CotAD_71295	Leucine-rich repeat, ribonuclease inhibitor subtype;IPR025265; WPP domain	0	0	0
CotAD_71072	Leucine-rich repeat, ribonuclease inhibitor subtype;IPR025265; WPP domain	0	0	0
CotAD_02192	Pollen Ole e 1 allergen/extensin	0	2	1
CotAD_02964	Thaumatin, pathogenesis-related;IPR017949; Thaumatin, conserved site	0	0	0
CotAD_57053	WD40 repeat;IPR001810; F-box domain, cyclin-like;IPR017986; WD40-repeat-containing domain	0	0	0
CotAD_05111	WD40 repeat;IPR001841; Zinc finger, RING-type;IPR017907; Zinc finger, RING-type, conserved site;IPR017986; WD40-repeat-containing domain;IPR019775; WD40 repeat, conserved site	0	0	0
CotAD_56511	WD40 repeat;IPR006594; LisH dimerisation motif;IPR013720; LisH dimerisation motif, subgroup;IPR017986; WD40-repeat-containing domain;IPR019775; WD40 repeat, conserved site	0	0	0
CotAD_07476	WD40 repeat;IPR017986; WD40-repeat-containing domain	0	0	0
CotAD_12921	WD40 repeat;IPR017986; WD40-repeat-containing domain;IPR019775; WD40 repeat, conserved site	0	0	0
CotAD_65366	WD40 repeat;IPR017986; WD40-repeat-containing domain;IPR019775; WD40 repeat, conserved site;IPR020472; G-protein beta WD-40 repeat	0	0	0
CotAD_43400	WD40 repeat;IPR017986; WD40-repeat-containing domain;IPR019775; WD40 repeat, conserved site;IPR020472; G-protein beta WD-40 repeat	0	1	1
CotAD_23370	WD40 repeat;IPR017986; WD40-repeat-containing domain;IPR019775; WD40 repeat, conserved site;IPR020472; G-protein beta WD-40 repeat	0	1	1
CotAD_04881	WD40 repeat;IPR017986; WD40-repeat-containing domain;IPR019775; WD40 repeat, conserved site;IPR020472; G-protein beta WD-40 repeat	0	1	1
CotAD_67218	WD40 repeat;IPR017986; WD40-repeat-containing domain;IPR020472; G-protein beta WD-40 repeat	0	2	1
CotAD_25851	Alpha-1,4-glucan-protein synthase, UDP-forming	0	2	1
NCoEGs with GhCAMTA7A	ANNOTATION	1000_MCGCGB	1000_MCGTGT	1000_MCGCGB/1000_MCGTGT
CotAD_27636	ABC transporter, transmembrane domain;IPR003439; ABC transporter-like;IPR003593; AAA+ ATPase domain;IPR017871; ABC transporter, conserved site;IPR017940; ABC transporter, integral membrane type 1	0	0	0
CotAD_13418	Beta tubulin	0	0	0
CotAD_23925	Small GTPase superfamily, Rab type;IPR006687; Small GTPase superfamily, SAR1-type;IPR006689; Small GTPase superfamily, ARF/SAR type;IPR024156; Small GTPase superfamily, ARF type	1	0	1
CotAD_48079	Small GTPase superfamily, Rab type;IPR006687; Small GTPase superfamily, SAR1-type;IPR006689; Small GTPase superfamily, ARF/SAR type;IPR024156; Small GTPase superfamily, ARF type	1	0	1
CotAD_71358	Small GTPase superfamily;IPR002041; Ran GTPase;IPR003578; Small GTPase superfamily, Rho type;IPR003579; Small GTPase superfamily, Rab type;IPR020849; Small GTPase superfamily, Ras type	0	0	0
CotAD_17493	WD40 repeat	0	0	0
